# Supplementary material for: Five-Feature Model for Developing the Classifier for Synergistic vs. Antagonistic Drug Combinations Built by XGBoost
Source: Front Genet. 2019 Jul 9;10:600. doi: 10.3389/fgene.2019.00600 (PMC6629777; doi:10.3389/fgene.2019.00600)
Supplement: TABLE S1 — Information on 167 drug combinations retrieved from PubMed. [file Table_1.XLSX]

## Sheet: Sheet1
Supplementary Table S1. Information on 167 drug combinations retrieved from PubMed.
PubMed ID	Description	drug1	drug2
20161830	we report here the miniaturization and optimization of this ip-one assay with four gpcrs as well as a comparison of antagonist screens against m1 muscarinic acetylcholine receptor expressed in chinese hamster ovary (cho) cells using both the ip-one assay and the intracellular calcium assay.	ACETYLCHOLINE	CALCIUM
24533016	beside nmdar receptor antagonism, it seems ketamine blocks muscarinic acetylcholine receptors, interacts with cn1 channels and possesses some affinity for both σ receptors [82], which could explain why it modulates nerve growth factor (ngf) production and synaptic remodeling [86].	ACETYLCHOLINE	KETAMINE
21629444	frith and colleagues [68] found an effect of the acetylcholine antagonist scopolamine in a procedural motor learning task where subjects had to learn to move a joystick in a mirror reversed manner to track a slowly moving target.	ACETYLCHOLINE	SCOPOLAMINE
21779333	the finding that the amci group made an increased number of errors reflecting both working memory (i.e., rule-break errors) and spatial learning (i.e., exploratory errors) processes is consistent with an earlier study of healthy older adults in which we observed relatively greater increases in errors reflecting these processes following low dose administration of the muscarinic acetylcholine anta…	ACETYLCHOLINE	SCOPOLAMINE
24657967	third, local microinfusion of the muscarinic acetylcholine receptor antagonist scopolamine directly into v1 blocks potentiation only in the infused hemisphere (see fig. 3 and supplementary fig. 6).	ACETYLCHOLINE	SCOPOLAMINE
26483709	early work in rats showed that blocking acetylcholine through muscarinic antagonists (such as scopolamine) disrupted memory encoding if the drug was administered prior to learning, as opposed to during the gap between learning and recall (ghoneim and mewaldt, 1975, 1977).	ACETYLCHOLINE	SCOPOLAMINE
26388832	firstly, shiromani and fishbein (24) reported significant reductions of rem sleep in rats following pontine infusions of the muscarinic acetylcholine receptor antagonist scopolamine.	ACETYLCHOLINE	SCOPOLAMINE
21607013	scopolamine, acetylcholine receptor antagonist, is reported to impair cognitive performances [42–45] especially spatial learning and memory [46, 47].	ACETYLCHOLINE	SCOPOLAMINE
22363266	multiple studies have shown impairments of encoding after systemic injections of scopolamine, an antagonist at muscarinic acetylcholine receptors.	ACETYLCHOLINE	SCOPOLAMINE
24782768	scopolamine is a high-affinity selective competitive antagonist of g protein-coupled muscarinic receptor for acetylcholine with both, peripheral and central antimuscarinic effects, including sedative, antiemetic, and amnesic action (pergolizzi et al., 2011).	ACETYLCHOLINE	SCOPOLAMINE
26635888	accordingly, scopolamine, a competitive antagonist for muscarinic acetylcholine receptor (machr), induces memory impairments in rodents which parallel those in ad patients [2].	ACETYLCHOLINE	SCOPOLAMINE
26130273	scopolamine, a muscarinic receptor antagonist, produces a blocking of the activity of the muscarinic acetylcholine receptor, and the concomitant appearance of transient cognitive amnesia and electrophysiological changes, which resemble those observed in alzheimer’s disease (ad)89.	ACETYLCHOLINE	SCOPOLAMINE
23443128	it would be useful to look for therapies aimed at potentiating ddr, as observed with statins [23], to reduce dna damage by the antagonist of the angiotensin ii receptor [7,91,92] or by the agonist of bradykinin b2 receptors [93].	ANGIOTENSIN II	BRADYKININ
22179171	because ace inhibitors increase the half-life of bradykinin, their use should be avoided.44 angiotensin ii receptor antagonists can also worsen the clinical profile of hae, although they do so less commonly than ace inhibitors.45	ANGIOTENSIN II	BRADYKININ
22121474	the trial of trophy study evaluated the effect of the angiotensin ii receptor antagonist candesartan cilexetil on the prevention of transition from prehypertension to stage 1 hypertension [40].	ANGIOTENSIN II	CANDESARTAN
20063032	a pregnant young woman with a severe migraine is prescribed candesartan, an angiotensin ii type 1 receptor antagonist (at ii antagonists).	ANGIOTENSIN II	CANDESARTAN
23781475	candesartan is a selective at1 subtype angiotensin ii receptor antagonist.	ANGIOTENSIN II	CANDESARTAN
18716049	in the asian subgroup analysis of the reduction of endpoints in niddm with the angiotensin ii antagonist losartan (renaal) study, 10% of type 2 diabetic patients with nephropathy continued to develop esrd on a yearly basis despite optimal risk factor control and inhibition of the renin-angiotensin system (21).	ANGIOTENSIN II	LOSARTAN
18430204	in the angiotensin ii antagonist losartan trial which recruited 1513 type 2 diabetic patients with nephropathy, high baseline albuminuria was associated with a 2.70-fold risk for hf compared with patients with low levels of albuminuria and that reduction of acr at 6 months post treatment including the use of arb predicted reduced risk of new onset of hf [32].	ANGIOTENSIN II	LOSARTAN
17910755	among diabetic nephropathy patients in the reduction of endpoint in niddm with the angiotensin ii antagonist losartan (renaal) study [52], hb <11.3 g/dl roughly doubled the risk of renal replacement onset (hazard ratio = 1.99, 95% ci 1.34 to 2.95, 3.4 years mean follow-up), and every 1 g/dl hb decrease increased renal replacement risk by 11% [52].	ANGIOTENSIN II	LOSARTAN
21455454	hydroalcoholic extract of whole herb of s. indicus (100, 200 and 500 mg/kg, p.o.) produced catalepsy, potentiated haloperidol-induced catalepsy and antagonized apomorphine-induced stereotypy.[36]	APOMORPHINE	HALOPERIDOL
22970386	aripiprazole plays an inhibitory role as a d2 receptor antagonist when dopamine is released excessively in the brain.	ARIPIPRAZOLE	DOPAMINE
25693194	in this case, aripiprazole may also function as an antagonist because it can behave as a d2r antagonist dependent on the concentration of extracellular dopamine or in β-arrestin signaling pathway [5, 43, 44].	ARIPIPRAZOLE	DOPAMINE
22190926	atosiban is today the only oxytocin receptor antagonist that is available as a tocolytic.	ATOSIBAN	OXYTOCIN
22190926	while atosiban is an oxytocin receptor (otr) antagonist used for the management of preterm labor [8], research is ongoing for the tocolytic properties of various other otr antagonists.	ATOSIBAN	OXYTOCIN
18171995	the general muscarinic receptor antagonist atropine (1 μm) abolished the responses to carbachol (control 1 ± 0 reduced to 0.03 ± 0.01, n = 18 strips from 6 animals, p = 0.0001).	ATROPINE	CARBACHOL
21203415	our current data suggest that prolonged incubation with atropine alone followed by washing results in marked changes in [3h]nms affinity and maximal binding as well as antagonism of carbachol-mediated pi hydrolysis (figs. 9 and 11).	ATROPINE	CARBACHOL
22984538	carbachol and atropine are respective agonist and antagonist at cholinergic muscarinic receptors.	ATROPINE	CARBACHOL
21585331	both kind of pain are reduced by cholinegic activation, however the first is antagonized by atropine while the second is antagonized by mecamylamine.	ATROPINE	MECAMYLAMINE
22911726	to determine if an abrupt reduction in cholinergic tone would reverse these effects, we performed experiments similar to those described above, except that here, nine hours after cch application, the neurons were exposed to a mixture of cholinergic antagonists (atropine, 1 μm and mecamylamine, 1 μm; see materials and methods for details), and recordings were continued for ～50 to ～70 hours.	ATROPINE	MECAMYLAMINE
24801530	the ngf response was abolished by the nicotinic antagonist mecamylamine, but was unaffected by the muscarinic antagonist atropine [20].	ATROPINE	MECAMYLAMINE
20532049	they were introduced by fraser [18,19], who claimed that, in using this device for evaluating the antagonism between the actions of physostigmine and atropine, "the results of the experiment will be rendered apparent by a mere glance at the diagram." loewe extended this method to synergism [12,20].	ATROPINE	PHYSOSTIGMINE
21124782	we found that these two drugs showed consistently synergistic effects at 8∶1, 4∶1, and 2∶1 ratios of azd6244 to mk2206, whereas decreasing this ratio to 1∶8 resulted in a loss of synergy and the presence of only additive effects or even antagonism in most cell lines.	AZD6244	MK2206
24031715	after screening antihistaminics, representing most of the chemical classes of the histamine h1-antagonists and belonging to both first and second generations, for bacteriostatic and bactericidal activities, further studies were performed on azelastine in order to investigate its observed antibacterial activity.	AZELASTINE	HISTAMINE
24260442	in addition to 4 discovered lead structures, the hts led to the identification of bepridil, a calcium antagonist drug that was previously shown to be beneficial against ad through simultaneously targeting β- and γ-secretases [21].	BEPRIDIL	CALCIUM
26099967	however, bortezomib induces phosphorylation of iκb and activation of nf-κb in mm cells, while ibrutinib inhibits the iκb/nf-κb axis, suggesting antagonistic signaling.	BORTEZOMIB	IBRUTINIB
18473017	buspirone is an anxiolytic drug with mixed dopamine agonist-antagonist and 5-ht1a agonist properties.	BUSPIRONE	DOPAMINE
24707187	antagonizing calcium at the motor end plate prevents release of acetylcholine into the synaptic cleft and transmission of excitation.	CALCIUM	ACETYLCHOLINE
21331177	at concentrations above 1 μmol/l, carvedilol was found to be a calcium channel antagonist (ruffolo et al., 1990).	CALCIUM	CARVEDILOL
24603310	all models were adjusted for heart failure, myocardial infarction, valvular heart disease, charlson comorbidity index (0 points, 1 point, or ≥2 points), treatment with ace-inhibitors or arbs, beta-blockers, or calcium antagonists prior to inclusion, treatment with qtc-prolonging medications or digoxin on the day of ecg recording, left ventricular hypertrophy on the index ecg, and age was used as …	CALCIUM	DIGOXIN
21232111	similarly in germany, antithrombotics, nsaids, insulin, salicylates, digoxin and calcium antagonists have been reported to account for 70% of the medications involved in drug-related hospitalisations [8].	CALCIUM	DIGOXIN
25356289	digoxin, antihypertensive, diuretics, beta blockers, calcium antagonists, ace inhibitors.	CALCIUM	DIGOXIN
17971226	in the benzothiazepine calcium channel antagonists group, diltiazem has been found to have an increased bioavailability on co administration of a single intake of grapefruit juice.	CALCIUM	DILTIAZEM
20973779	cav1.2 displays a high sensitivity to calcium antagonists such as dhps, paas and diltiazem (striessnig et al., 1991; hockerman et al., 1997; catterall et al., 2005).	CALCIUM	DILTIAZEM
20973779	calcium antagonists are used clinically to treat hypertension and angina pectoris (fleckenstein and fleckenstein-grun, 1980, triggle, 2007) paas and diltiazem are also used as anti-arrhythmics and block l-type (cav1.2) channels more efficiently at higher frequencies (lee and tsien, 1983).	CALCIUM	DILTIAZEM
22173300	calcium antagonists such as diltiazem have been successfully used to suppress hcm in the r403q alpha mhc transgenic mouse (semsarian et al. 2002) as well as in a mouse model carrying the tnt-i79?n mutation (westermann et al. 2006), which led to an ongoing human trial (nct00319982).	CALCIUM	DILTIAZEM
24477801	the vgcc antagonist diltiazem and agonist (?)bayk 8644 were used to manipulate calcium activity.	CALCIUM	DILTIAZEM
19337529	lercanidipine is a third-generation calcium antagonist with an improved side effect profile, which makes it – in terms of adherence – an interesting compound, alone or in combination with other antihypertensives in the treatment of hypertension.	CALCIUM	LERCANIDIPINE
22685661	a concern with the use of calcium antagonists for bp control in preeclampsia has been the concomitant use of magnesium sulfate to prevent seizures.	CALCIUM	MAGNESIUM SULFATE
18837982	nicardipine, a calcium channel antagonist, has an intermediate onset and duration of effect on blood pressure [16].	CALCIUM	NICARDIPINE
24278642	in order to control increased bp, one book suggested that nicardipine (calcium antagonists) was the agent of choice8).	CALCIUM	NICARDIPINE
26602523	the effect of n. sativa in this study was comparable to that of nicardipine, which is a short-acting calcium antagonist.	CALCIUM	NICARDIPINE
25811042	in the study that we previously cited [41] the authors found that the use of nicardipine, a calcium channel antagonist, had a subtle protective effect on the kidneys during hypotensive anesthesia for maxillofacial surgery.	CALCIUM	NICARDIPINE
19948446	a calcium antagonist, nifedipine, causes gingival overgrowth as a side effect.	CALCIUM	NIFEDIPINE
18220513	in parallel to the antagonism of intracellular calcium concentration, nifedipine also blocked apα-induced cell proliferation [6,68].	CALCIUM	NIFEDIPINE
23483785	should an incident occur, the first step would be to interrupt or terminate the treatment and to apply a calcium antagonist, such as 10 mg sublingual nifedipine.	CALCIUM	NIFEDIPINE
23483785	all calcium antagonists (especially nifedipine) can cause gingiva hyperplasia.	CALCIUM	NIFEDIPINE
22474401	the role of calcium antagonists on the kidney with previous formulations of the drugs [35, 36] has been quite controversial; however, more recent controlled trials, including those with nifedipine gits, demonstrated an effective renal protection as long as blood pressure is also controlled [37].	CALCIUM	NIFEDIPINE
24719805	to facilitate ureteral stone expulsion and decrease post-operative complications, recent studies have recommended a medical expelling therapy (met) with calcium antagonists, nifedipine, corticosteroids and α-1 blockers (14, 15).	CALCIUM	NIFEDIPINE
20339154	nifedipine gits was selected because calcium antagonists are lipid neutral.	CALCIUM	NIFEDIPINE
22423244	nifedipine is a widely prescribed calcium antagonist in a significant percentage of rheumatologic patients suffering from raynaud syndrome, in order to inhibit peripheral vasospasm.	CALCIUM	NIFEDIPINE
22226148	as we demonstrated in the present study, an application of nifedipine, a calcium antagonist, is sufficient to blunt insults in the testis caused by intermittent hypoxia.	CALCIUM	NIFEDIPINE
25422549	nifedipine is the first generation calcium antagonists indicated for hypertension and angina.	CALCIUM	NIFEDIPINE
25378819	nifedipine is one potential calcium channel antagonist with lows adverse effect.	CALCIUM	NIFEDIPINE
26771544	Our results suggest antagonistic and parallel functions of BK potassium channels (SLO-1 and SLO-2) and voltage-gated calcium channels (UNC-2/UNC-36 and EGL-19/UNC-36) downstream of NSY-5 gap junctions in AWC asymmetry.	calcium	potassium
26771544	Our genetic analysis suggests that BK potassium channels (SLO-1 and SLO-2) act to antagonize calcium channels (UNC-2/UNC-36 and EGL-19/UNC-36) to promote the AWCON identity.	calcium	potassium
18810315	under the suspicion of rcvs, calcium antagonist verapamil 120?mg twice daily was started.	CALCIUM	VERAPAMIL
21423691	calcium antagonists, such as verapamil form an important therapeutic group, which is particularly employed in the treatment of different cardiovascular diseases [24].	CALCIUM	VERAPAMIL
21403860	l-type calcium antagonists such as verapamil have positive effects on contractile function of ischemic myocytes during ischemia and have improved postischemic recovery of function [9].	CALCIUM	VERAPAMIL
22701748	verapamil is a classical calcium antagonist.	CALCIUM	VERAPAMIL
24696678	one limitation of this study was the use of verapamil as a calcium channel antagonist in the vascular tissue.	CALCIUM	VERAPAMIL
24696678	verapamil has been shown to antagonise calcium channels in both cardiac and vascular tissues [35].	CALCIUM	VERAPAMIL
22847193	in the same 12 day period of injection, administration of the agonist (triptorelin) or the antagonist (cetrorelix), at a dose 10 times higher (100 μg/kg b.w.), resulted in a significant decrease in the weight of both ovaries and uterus.	CETRORELIX	TRIPTORELIN
24191248	two antimicrobial agents, ciprofloxacin and chloramphenicol (the drugs of choice for typhoid fever treatment), were tested against the twelve lactobacillus isolates that have promising antagonistic activities against salmonella typhi isolate ss6 (c4, c7, c8, b10, b11, l4, l36, l37, l38, l39, l47, and b2a).	CHLORAMPHENICOL	CIPROFLOXACIN
24339897	the high frequencies of resistance and correspondingly low frequencies of escape ratios >1 are consistent with the hypothesis that chloramphenicol and tetracycline act most commonly as weapons to mediate antagonistic species interactions in natural habitats.	CHLORAMPHENICOL	TETRACYCLINE
20127700	kishony's lab has recently demonstrated that, counter-intuitively, such suppressive drug combinations can select against resistant strains.25 this was demonstrated using an ingenious experiment with sub-lethal doses of the antagonistically interacting antibiotics doxycycline and ciprofloxacin.	CIPROFLOXACIN	DOXYCYCLINE
26062553	by contrast, osteosarcoma cells transfected with mir-217 antagomir showed resistance to cisplatin, which could be partly abated by quercetin treatment.	CISPLATIN	QUERCETIN
21331376	clozapine, an atypical dopamine receptor antagonist, has been found to be effective in reducing dyskinesia in advanced patients [35, 36], and it may be particularly useful when hallucinations are also present.	CLOZAPINE	DOPAMINE
21647404	meltzer and nash (1991) marshalled a range of evidence from preclinical studies to argue that the therapeutic superiority of clozapine was due to its simultaneous antagonism of dopamine, 5-ht2 and 5-ht3 receptors.	CLOZAPINE	DOPAMINE
26500623	midkiff et al. (2011) demonstrated that the dopamine receptor antagonist clozapine could inhibit c. albicans budding-to-hyphal transition by inhibiting a component of the efg1 pathway, upstream of the gpa2 g-alpha subunit, which the authors hypothesized to be the gpr1 g-protein-coupled receptor (gpcr).	CLOZAPINE	DOPAMINE
22697313	consistent with our findings, antagonism of α7 nicotinic receptors in the ventral tegmental area attenuates the reward-facilitating effect of cocaine [52] whereas nicotine administration attenuates reinstatement of meth-seeking [53].	COCAINE	NICOTINE
24093007	of specific interest to us was the potential impact of ghr-r antagonism on the development of sensitized hyper-locomotion to psychostimulants such as cocaine or nicotine.	COCAINE	NICOTINE
24093007	a key issue is the need to examine the impact of ghr-r antagonists on self-administration end-points for cocaine and for nicotine.	COCAINE	NICOTINE
19889203	resveratrol and curcumin are anti-inflammatory dietary phytochemicals that have previously been shown to antagonize some catabolic effects of tnfα and il-1β via inhibition of nf-κb in different cell types [13,63-67].	CURCUMIN	RESVERATROL
22629415	use of erα or erβ specific antagonists determined the involvement of both er isoforms in genistein and daidzein inhibition of caspase activity; erβ selectively mediated downregulation of mitochondrial pro-apoptotic protein bax.	DAIDZEIN	GENISTEIN
18081553	agonist treatment also blocked the increase in serum prl concentration induced by the dopamine receptor antagonist haloperidol as well as hyperprolactinemia obtained by transplantation of the pituitary under the kidney capsule (155).	DOPAMINE	HALOPERIDOL
20808911	as expected, dopaminergic systems are clearly downstream of comt, including maoa in the striatum, drd1 and drd2 binding density in multiple brain regions, and the response to the dopamine receptor antagonist haloperidol.	DOPAMINE	HALOPERIDOL
21957440	the principal antipsychotic drug that has been used to treat schizophrenia, dopamine antagonist haloperidol, can also block the development of behavior changes in t. gondii infected rodents.	DOPAMINE	HALOPERIDOL
24133424	the investigators report that the dopamine d2 receptor antagonist, haloperidol had little effect on subjective responses to near-misses (outcomes that closely approximate wins) but slightly enhanced physiological response to these stimuli.	DOPAMINE	HALOPERIDOL
24106463	specific reward attenuations are observed following systemic injection of low doses of the dopamine receptor antagonist, haloperidol (benaliouad et al., 2007).	DOPAMINE	HALOPERIDOL
24578625	this study group confirmed the effect when they also showed that the dopamine receptor antagonist, haloperidol, inhibited cell growth [28].	DOPAMINE	HALOPERIDOL
26658842	interestingly, these temporal association and working memory deficits could be mimicked by a low dose of the dopamine d2 receptor antagonist haloperidol.	DOPAMINE	HALOPERIDOL
21779358	furthermore, haloperidol has also been found to block the dopamine-mediated apoptosis in pituitary tumor cell lines by its antagonistic function on d2 receptors [30].	DOPAMINE	HALOPERIDOL
21808606	in particular, conventional antipsychotic drugs, such as haloperidol, act as selective and potent antagonists at d2-type of dopamine receptors (creese et al., 1976; seeman et al., 1976).	DOPAMINE	HALOPERIDOL
22110716	haloperidol is a widely used antipsychotic whose therapeutic properties have been associated with its d2 antagonist activity on the basis of the so-called dopamine hypothesis [5].	DOPAMINE	HALOPERIDOL
23504500	haloperidol, acts as a potent d2 receptor antagonist thereby blocking autoreceptor action and augmenting dopamine release with a lesser effect on uptake inhibition (sulzer et al., 2010).	DOPAMINE	HALOPERIDOL
22404856	it is well established that haloperidol and other typical antipsychotic drugs (d2 receptor antagonists) upregulate dopamine d2 receptors.	DOPAMINE	HALOPERIDOL
22523667	typical antipsychotic drugs, like haloperidol, act as high-affinity antagonists for dopamine 2 (d2) receptors with a possibility of extrapyramidal side effects.	DOPAMINE	HALOPERIDOL
24348369	haloperidol exhibits high affinity dopamine d2 receptor antagonism.	DOPAMINE	HALOPERIDOL
25364207	haloperidol (seranace?, rpg life science, india) was used as dopamine receptor (d2) antagonist.	DOPAMINE	HALOPERIDOL
25647612	for example, haloperidol is a potent dopamine receptor antagonist that is used to treat psychotic disorders [3].	DOPAMINE	HALOPERIDOL
26491441	central to this hypothesis are observations that typical antipsychotics, such as haloperidol, are potent antagonists of dopamine d2 receptors [160] and can reduce positive symptoms of schizophrenia [161].	DOPAMINE	HALOPERIDOL
26491671	in comparison, the conventional antipsychotic haloperidol which displays a high antagonistic activity at dopamine d2 receptors is poor substrate of p-gp.	DOPAMINE	HALOPERIDOL
26346901	recently, significant arc cortical induction has been shown by both the compounds compared with d1r/d2r agonists and antagonists, as well as a comparable striatal arc induction to haloperidol, thus further confirming the peculiar antipsychotic gene expression profile of these new dopamine stabilizers [96].	DOPAMINE	HALOPERIDOL
20487533	the dopamine receptor antagonist metoclopramide was then tested without any effect against the nausea.	DOPAMINE	METOCLOPRAMIDE
24278593	a four-day supply (30 tablets) of the dopamine antagonist, metoclopramide, was also given to patients as rescue therapy for breakthrough emesis, to be taken when needed.	DOPAMINE	METOCLOPRAMIDE
24039443	it chiefly acts as a peripheral dopamine d2 receptor antagonist, with a mechanism of action similar to that of metoclopramide.	DOPAMINE	METOCLOPRAMIDE
20730109	the dopamine d2 antagonist properties of olanzapine may explain its possible benefits in the improvement of chorea.	DOPAMINE	OLANZAPINE
21647790	in the present analysis, pk-pd tools were utilized to describe the brain distribution and d2ro of olanzapine, an atypical antipsychotic drug which is a dopamine d2 receptor antagonist which has been proven to have antipsychotic effects in the treatment of patients with schizophrenia (13).	DOPAMINE	OLANZAPINE
26834599	decision times recorded in animals that were treated with the dopamine d2-receptor antagonist, remoxipride, or vehicle are shown.	DOPAMINE	REMOXIPRIDE
21461372	further analysis demonstrated that doxycycline was significantly more effective at modulating cytokine and cytokine receptor/antagonist levels than tetracycline.	DOXYCYCLINE	TETRACYCLINE
24165047	next, we examined the effect of thioperamide, a histamine h3 receptor antagonist that inhibits the decrease in sna induced by several food ingredients 4,5, on the decrease in splenic sna by s-pt84.	HISTAMINE	THIOPERAMIDE
26083020	h3-receptor antagonists such as thioperamide or ciproxifan enhance histamine synthesis (arrang et al., 1987; ligneau et al., 1998) and release (itoh et al., 1991; morrisset et al, 2000).	HISTAMINE	THIOPERAMIDE
24729699	the strategy of combining short-acting bronchodilators with different mechanisms of action, ie, ipratropium bromide and salbutamol, has previously been shown to provide better symptomatic relief and to be cost-saving in patients with copd.3,4 in line with this, more recent studies have shown that also combining long-acting bronchodilators with different mechanisms of action provides additional be…	IPRATROPIUM BROMIDE	SALBUTAMOL
24391602	these very different effects on plasticity may go some way to explaining the opposing effects of these nmdaglur-antagonists on mmn and invite speculation as to whether individual differences in these same ratios may in fact confer differential susceptibility to ketamine-induced psychotic-like experiences (and disruption to the mmn process, however see also discussion of animal research using mema…	KETAMINE	MEMANTINE
19305788	thus, under certain conditions, both nicotine and the nicotinic antagonist mecamylamine improve learning [148].	MECAMYLAMINE	NICOTINE
26500489	(a) whereas melatonin treatment increases plc activity from baseline by about 10%, luzindole (selective mt1, mt2 antagonist) as well as resveratrol completely reverses this effect.	MELATONIN	RESVERATROL
20552072	metoclopramide accelerates gastric emptying and increases the resting tone of lower esophageal sphincter through antagonism of the gastroenteric inhibitory effect of the dopamine receptor on the gastric smooth muscle, while decreasing the secretion of gastric juice.	METOCLOPRAMIDE	DOPAMINE
24278691	metoclopramide's mechanisms of action as a dopamine antagonist and the relatively high incidence of such motor effects even led to the use of its use as a provocative test in patients with suspected extrapyramidal motor disorders [128].	METOCLOPRAMIDE	DOPAMINE
24226381	metoclopramide antagonizes dopamine effects in the chemoreceptor trigger zone in the brainstem.	METOCLOPRAMIDE	DOPAMINE
24627853	the analgesic effect of metoclopramide in the genitourinary tract may be due to its antagonism of the dopamine receptors, as well as its cholinergic activity, which decreases smooth muscle spasm and increases effective peristaltic action.[22]	METOCLOPRAMIDE	DOPAMINE
24587918	the subject was then given an iv dose of metoclopramide (dopamine antagonist) which was followed by correction of the orthostatic intolerance.	METOCLOPRAMIDE	DOPAMINE
25874112	metoclopramide, a dopamine receptor antagonist, has been found to be highly effective, even in small doses (2.5?mg), to hasten gastric emptying and reduce troubling symptoms of early satiety which interferes with nutritional rehabilitation.	METOCLOPRAMIDE	DOPAMINE
26130629	until recently, the most widely used prokinetic agent was metoclopramide, a dopamine antagonist with central and peripheral effects.	METOCLOPRAMIDE	DOPAMINE
20195780	morphine effects were typically antagonized by naltrexone.	MORPHINE	NALTREXONE
19066000	furthermore, the mixed agonist-antagonist effects of varenicline appear to reduce the psychogenic rewards associated with smoking, while also relieving nicotine craving and withdrawal symptoms during abstinence.	NICOTINE	VARENICLINE
18263663	this may reflect the antagonist action of varenicline at α4β2 nachrs which are thought to mediate the reinforcing effects of nicotine.	NICOTINE	VARENICLINE
25903550	for instance, the ec50 obtained for phenylephrine (169.5 ± 31.3 nm), as well as the displacement of the concentration-response curves to the right caused by the α1 antagonist prazosin, were in the nm range, as described using classical organ baths [7].	PHENYLEPHRINE	PRAZOSIN
25650585	in our experiment, the rat thoracic aorta was incubated with either vehicle or the α1 adrenergic receptor antagonist prazosin (5 nm) for one hour prior to adding the α1 adrenergic agonist phenylephrine to the tissue bath and generating contraction (figure 1).?	PHENYLEPHRINE	PRAZOSIN
23166754	prior to release, we administered yohimbine (lloyd laboratories, shenandoah, usa), an antagonist to xylazine, at doses of 0.2 mg/kg [16].	XYLAZINE	YOHIMBINE
24409146	although present in low concentrations, bcl can act synergistically with ketamine to inhibit muscarinic and 汐7-nicotinic acetylcholine receptors (durieux and nietgen, 1997; coates and flood, 2001).	ACETYLCHOLINE	KETAMINE
25557174	in gist882 cells, im plus erlotinib was antagonistic, however, in gist430/654 and gist48 cells this combination showed strong synergy and corroborated with that observed for im plus afatinib.	AFATINIB	ERLOTINIB
20606967	synergistic use of amiodarone and miltefosine affected the proliferation of intracellular amastigotes inside macrophages	AMIODARONE	MILTEFOSINE
24527056	ciprofloxacin had 25% synergistic and 75% additive interactions with the fraction, while the interactions of the fraction with ampicillin were 25% synergistic, 25% additive, and 50% indifferent.	AMPICILLIN	CIPROFLOXACIN
24708874	the proteasome inhibitor bortezomib and the combination of arsenic trioxide and interferon both suppress the nf-百b activation and may work synergistically with cytotoxic chemotherapy to reduce pel viability [7,8].	ARSENIC TRIOXIDE	BORTEZOMIB
24296978	more recently we found that atorvastatin and celecoxib in combination synergistically inhibited the growth and induced apoptosis in cultured prostate cancer cells.	ATORVASTATIN	CELECOXIB
20532049	they were introduced by fraser [18,19], who claimed that, in using this device for evaluating the antagonism between the actions of physostigmine and atropine, "the results of the experiment will be rendered apparent by a mere glance at the diagram." loewe extended this method to synergism [12,20].	ATROPINE	PHYSOSTIGMINE
21124782	our study suggests that the combination of azd6244 and mk2206 has a significant synergistic effect on tumor growth in vitro and in vivo and leads to increased survival rates in mice bearing highly aggressive human lung tumors.	AZD6244	MK2206
21124782	together, these results suggest that the combination of azd6244 and mk2206 has a synergistic therapeutic effect on human lung cancer cell growth in a panel of nsclc cell lines in vitro, and in a549 and h157 cell lines in vivo.	AZD6244	MK2206
21124782	we found that these two drugs showed consistently synergistic effects at 8￣1, 4￣1, and 2￣1 ratios of azd6244 to mk2206, whereas decreasing this ratio to 1￣8 resulted in a loss of synergy and the presence of only additive effects or even antagonism in most cell lines.	AZD6244	MK2206
21124782	these results strongly suggest that azd6244 and mk2206 synergistically induce apoptosis by dual inhibition of erk and akt phosphorylation.	AZD6244	MK2206
22808163	while synergistic reductions in cell viability were observed with azd8055/selumetinib in both braf and gnaq mutant cell lines, apoptosis was preferentially induced in braf mutant cells only.	AZD8055	SELUMETINIB
22808163	a, azd8055/selumetinib synergistically inhibited braf and gnaq mutant tumor cell viability after 96 hours of drug exposure.	AZD8055	SELUMETINIB
24237791	co-treatment of bez235 and ruxolitinib produced significant synergism in all these in-vitro models.	BEZ235	RUXOLITINIB
24237791	as shown in figure?3d, the combination of bez235 and ruxolitinib resulted in synergistic inhibition of colony formation compared with single agents.	BEZ235	RUXOLITINIB
24237791	combination of bez235 and ruxolitinib synergistically inhibits jak2v617f mutated ba/f3-epor and set2 cells, eec from pv patients, and cd34+-derived colonies from pmf patients.	BEZ235	RUXOLITINIB
24237791	the activity of bez235 against mpn cell lines and primary cells was synergistically enhanced by combination with the jak1/jak2 inhibitor ruxolitinib.	BEZ235	RUXOLITINIB
24373502	akin to the work by choong et?al., ci studies determined synergistic activity between ruxolitinib and bez235 in jak2v617f mutated cell lines and a small number of pmf patient samples.	BEZ235	RUXOLITINIB
24237791	therefore, we evaluated the effects of co-treatment of ruxolitinib and bez235 on the viability of ba/f3-epor vf and set2 cell lines; to determine potential synergy, we calculated the ci according to chou and talalay 37.	BEZ235	RUXOLITINIB
24472371	co-administration of ibrutinib and bortezomib synergistically increased mitochondrial injury and apoptosis in germinal center or activated b-cell like dlbcl and mcl cells.	BORTEZOMIB	IBRUTINIB
26099967	our results support this concept and furthermore show that ibrutinib in combination with the 汕2-selective pi lu-102 results in superior inhibition of nf-kb activation and significantly improved synergistic cytotoxicity, compared with bortezomib.	BORTEZOMIB	IBRUTINIB
22807925	The synergistic effect is merely evident at suboptimal concentrations of the CCR7-ligands CCL19 and CCL21.	CCL19	CCL21
24244540	the synergistic effect of everolimus and chloroquine on endothelial cell number reduction is paralleled by increased apoptosis and reduced autophagy occurrence	CHLOROQUINE	EVEROLIMUS
21226953	in addition, recent studies have demonstrated potential synergistic effects of cilostazol and probucol used in combination in the prevention of atherosclerosis [18,19].	CILOSTAZOL	PROBUCOL
23097651	we have confirmed that ox-ldl could be a possible plasma atherosclerotic biomarker among the evaluated biomarkers, which reflected the synergetic effect of cilostazol plus probucol in patients with t2dm and aso shown previously in preclinical studies.	CILOSTAZOL	PROBUCOL
23097651	the effect of cilostazol plus probucol on ox-ldl confirmed the preclinical data and suggests ox-ldl to be a potential biomarker for the detection of synergetic effect of two agents in atherosclerotic disease.	CILOSTAZOL	PROBUCOL
24369536	synergistic effect between cisplatin and sunitinib malate on human urinary bladder-cancer cell lines	CISPLATIN	SUNITINIB MALATE
24369536	treatment of urinary bladder-cancer cells with a combination of cisplatin and sunitinib malate showed a synergistic effect (ci < 1).	CISPLATIN	SUNITINIB MALATE
24369536	therefore, the combined use of cisplatin and sunitinib malate was synergistic on the growth inhibition of the three cell lines.	CISPLATIN	SUNITINIB MALATE
26062553	synergistic anti-tumor activities of cisplatin and quercetin have long been reported in cancer treatment (scambia et al., 1990).	CISPLATIN	QUERCETIN
25797272	quantitated by the combination index method after chou and talalay [35, 36], we found slight synergistic to synergistic effects in all cell lines for 0.1米m everolimus combined with 10米m cisplatin after 72 hours of treatment (figure 7).	CISPLATIN	EVEROLIMUS
25678824	parp inhibitors have also been investigated in combination with chemotherapy as a result of potential synergy with platinum agents suggested in preclinical models.84,85 initial phase i studies of cytotoxics and olaparib have demonstrated dose-limiting myelosuppression requiring intermittent dosing of olaparib.86每88 however, promising antitumor activity was demonstrated in a phase i trial of olapa…	CISPLATIN	PLATINUM
22809533	fa-ci plots for hk1 (a) and c666-1 (b), respectively, showed a synergistic cytotoxic effect for simultaneous treatment of a fixed combination ratio of quercetin and cisplatin.	CISPLATIN	QUERCETIN
21344032	these results are compatible with those obtained by sonpavde et al, in which sunitinib malate and cisplatin showed a synergistic anti-tumor effect against human bladder cancer cell lines only in high-dose combinations [29].	CISPLATIN	SUNITINIB MALATE
18338216	one report suggests a combination of gentamicin with clindamycin would act synergistically and kill greater than 90% of the bacterial strains involved in common prosthesis-related infections [13].	CLINDAMYCIN	GENTAMICIN
23187004	synergistic inhibition of mesothelioma cell growth by the combination of clofarabine and resveratrol involves nrf2 downregulation	CLOFARABINE	RESVERATROL
23187004	to further characterize its biological significance, the response of nrf2, a transcription factor that regulates are-containing genes, on the synergistic cytotoxic effect of clofarabine and resveratrol was investigated in mesothelioma cells.	CLOFARABINE	RESVERATROL
22605974	the published data supporting the anti-inflammatory and anti-catabolic effects of curcumin and resveratrol and their synergistic activity is quite robust.	CURCUMIN	RESVERATROL
23213333	in vitro studies have revealed that curcumin and resveratrol synergistically inhibit cell growth and induce apoptosis [48].	CURCUMIN	RESVERATROL
22987043	recent studies from our laboratories have focused on the synergistic anti-inflammatory effects of curcumin and resveratrol when used in combination.	CURCUMIN	RESVERATROL
24705375	so, induction of apoptosis via both intrinsic as well as extrinsic pathways could be the second molecular event behind chemo-prevention synergism of curcumin and resveratrol.	CURCUMIN	RESVERATROL
24705375	this can be owed to synergistic effects of curcumin and resveratrol which involved induction of apoptotic control via regulation of p53 phosphorylation over rapidly proliferating cells.	CURCUMIN	RESVERATROL
25780454	studies have shown that curcumin and paclitaxel have a synergistic antitumor effect (12,23,24).	CURCUMIN	PACLITAXEL
24101869	these results indicate that doxorubicin and curcumin had a synergistic anticancer effect in vitro.	CURCUMIN	DOXORUBICIN
25780454	hossain et al (24) explored a combination of paclitaxel and curcumin and observed that the two components acted synergistically to control the growth of human brain tumor stem cells, and ln18 and u138mg cells by increasing apoptosis and inhibiting proliferation and invasion.	CURCUMIN	PACLITAXEL
21785564	synergic effect of genistein and daidzein on uvb-induced dna damage: an effective photoprotective combination	DAIDZEIN	GENISTEIN
22005788	for example, tassone et al29 showed that combination of zoledronic acid and dexamethasone inhibits growth and induces apoptotic death synergistically in mm cell lines.	DEXAMETHASONE	ZOLEDRONIC ACID
23056370	we previously demonstrated synergistic anti-tumor efficacy for ad5, dl1520 and e1acr-deleted mutants with mitoxantrone or docetaxel in prostate cancer models [16], [19], [39].	DOCETAXEL	MITOXANTRONE
23056370	combinations of ade1a12s with mitoxantrone or docetaxel at four constant ratios resulted in strong synergistic cell killing in pc-3 and du145 cells (fig. 2a).	DOCETAXEL	MITOXANTRONE
23056370	these data demonstrate that expression of the small e1a12s protein is sufficient to cause synergistic cell killing in combination with mitoxantrone and docetaxel.	DOCETAXEL	MITOXANTRONE
24586383	conversely, synergistic interactions were observed with combinations of the lipophilic chelators, nhapi or dp44mt, with doxorubicin and also the combinations of sih, nhapi or dp44mt with tamoxifen.	DOXORUBICIN	TAMOXIFEN
26177159	interestingly, the use of resveratrol in combination with doxorubicin has been reported to prevent cardiac toxicity as well as to exert a synergistic effect against tumour cells both in?vivo and in?vitro.	DOXORUBICIN	RESVERATROL
23028692	Moreover, HGF coupled with EGF or HB-EGF had synergistic effects on cell migration and enhanced activation of PKC and ERK, which were attributed to cross activation of growth factor receptors by heterogeneous ligands.	EGF	HB-EGF
23028692	In conclusion, migration of RPE cells can be synergistically induced by HGF coupled with HB-EGF or EGF, which were mediated by enhanced PKC汛 activation and ERK phosphorylation.	EGF	HB-EGF
22627809	LPA-induced migration was synergistically increased in the presence of EGF and vice versa.	EGF	LPA
22627809	As shown in Figures 2C and 2D, LPA-induced cancer cell migration was synergistically increased in the presence of low concentration of EGF.	EGF	LPA
22627809	As shown in Figure 4C, Rac was synergistically activated in the presence of both LPA and EGF.	EGF	LPA
19127256	everolimus displays antiproliferative effects on cancer cells, yields antiangiogenic activity in established tumours, and shows synergistic activity with paclitaxel in preclinical models.	EVEROLIMUS	PACLITAXEL
21796444	in adults with advanced malignancies, the concomitant use of everolimus and paclitaxel is an effective treatment strategy, due to the synergistic antiproliferative effects achieved [1].	EVEROLIMUS	PACLITAXEL
26752698	As shown in Fig 1C, the combination use of gefitinib and SN-38 had an apparent synergism in Bel-7402, HepG2 and SMMC-7721 cells with CI values <0.8.	gefitinib	SN-38
26752698	Thus, the synergistic cytotoxicity of gefitinib and SN-38 was quite significant.	gefitinib	SN-38
20838437	furthermore, combining lovastatin with gefitinib, an egfr-tki, induced apoptotic and cytotoxic effects that were synergistic.	GEFITINIB	LOVASTATIN
26557761	due to the role of rrm1 in gemcitabine sensitivity and the synergistic effect with other chemotherapeutic agents (especially platinum), its pharmacology and pharmacogenetics have gained importance.	GEMCITABINE	PLATINUM
23189269	the rationale for this study was based primarily upon the general synergy between platinum compounds and gemcitabine.	GEMCITABINE	PLATINUM
21124958	sensitivity analysis indicated gentamicin functions as a synergist for trimethoprim, and reduces its minimum inhibitory concentration for 40-fold.	GENTAMICIN	TRIMETHOPRIM
23076243	in the instance of complicated enterococcal infections resistant to high-levels of gentamicin and streptomycin, an alternative agent must be used for synergistic activity.	GENTAMICIN	STREPTOMYCIN
21124958	in particular, trimethoprim and gentamicin were identified to work synergistically for inhibiting the bacterial growth.	GENTAMICIN	TRIMETHOPRIM
26557255	in a third study, evidence was provided to support the view that combination of ipratropium bromide and salbutamol, in a dose ratio equivalent to combivent? was synergistic (55).	IPRATROPIUM BROMIDE	SALBUTAMOL
26840339	brundage et al. demonstrated that the synergistic effect of combined salbutamol and ipratropium bromide can promote a longer bronchodilator effect than each drug given independently [46].	IPRATROPIUM BROMIDE	SALBUTAMOL
26123899	synergistic effects between polymyxin e and voriconazole or itraconazole significantly decreased the combined mics necessary to inhibit bsal growth.	ITRACONAZOLE	VORICONAZOLE
25548109	these findings indicate that lithium and ketamine may have a signaling convergence on the mtor pathway and a possible mechanistic synergy on their antidepressant-like effects.	LITHIUM	KETAMINE
25548109	these data show that the combination of ※ineffective§ doses of lithium and ketamine can produce synergy on antidepressant-like effects and suggest a signaling convergence between these two drugs.	LITHIUM	KETAMINE
22977450	in particular, the treatment with simvastatin and losartan combined synergistically reduced the atherosclerotic lesion area (fig. 1a).	LOSARTAN	SIMVASTATIN
25729578	this synergistic effect of mecamylamine and nicotine was found in neuronal cultures from all four brain regions.	MECAMYLAMINE	NICOTINE
25080865	when sorafenib was combined with the ampk activator metformin, synergistic growth inhibition was observed in nsclc cells in vitro and in vivo.	METFORMIN	SORAFENIB
25080865	we observed synergistic growth inhibition of nsclc cells in vitro and in vivo with the combination of sorafenib and metformin and describe synergistic ampk activation and downstream mtor pathway inhibition as the mechanism explaining the effects of the combination.	METFORMIN	SORAFENIB
25080865	as shown in figures 1a and 1b, combination treatment of sorafenib and metformin caused a synergistic inhibition in proliferation in both a549 and h460 cells.	METFORMIN	SORAFENIB
25886033	in addition to the single-agent effects of platinum and taxanes, there is an additional synergistic effect [78].	PLATINUM	TAXANES
24790459	taxane and platinum compound neurotoxicity is synergistic.	PLATINUM	TAXANE
21597889	a recent study reported that the combination use of sirolimus and sorafenib appeared to have a synergistic effect in treating recurrent hcc after lt [16].	SIROLIMUS	SORAFENIB
24520056	both tamoxifen and toremifene show synergistic activity with flu in vivo, but neither was active as a single agent at the concentrations tested.	TAMOXIFEN	TOREMIFENE
21547214	in vitro, studies have shown a synergistic action from the combination of terbinafine and voriconazole on s. prolificans [10].	TERBINAFINE	VORICONAZOLE
24432243	antifungal synergy testing and combination therapy with voriconazole and terbinafine may have a role in such difficult cases.	TERBINAFINE	VORICONAZOLE
11090705	Administration of M-CSF increased the number of splenic NK1.1(+) cells (vs. saline: P<0.01). Moreover, the combination of M-CSF and IL-2 (M-CSF+IL-2) produced a synergistic expansion of the number of NK1.1(+) cells compared with each single treatment (vs. saline: P<0.001).	IL-2	M-CSF
16582586	We have found that the synergistic interaction is drug sequence dependent, with maximal levels of apoptosis achieved when cells are treated with paclitaxel followed by zoledronic acid, as opposed to the reverse sequence or simultaneous treatment.	PACLITAXEL	ZOLEDRONIC ACID
28618305	Preclinical studies suggest synergistic antitumour effects of mammalian target of rapamycin (mTOR) inhibitor such as temsirolimus combined with anti-EGFR monoclonal antibody such as cetuximab.	CETUXIMAB	TEMSIROLIMUS
2023280	The free etoposide and dipyridamole concentrations attained were well within the range needed for synergistic interaction.	DIPYRIDAMOLE	ETOPOSIDE
23539538	In drug combination experiments, ponatinib was found to synergize with midostaurin in producing growth inhibition and apoptosis in HMC-1 cells and primary neoplastic mast cells.	MIDOSTAURIN	PONATINIB
6583982	Combined spinal injection of citalopram and desipramine caused a synergistic potentiation.	CITALOPRAM	DESIPRAMINE
22652058	Overall, these results indicate a synergistic effect of the reboxetine + mirtazapine combination to increase DA and NE function in mPFC and to evoke robust antidepressant-like responses.	MIRTAZAPINE	REBOXETINE
8635156	Combination effects between Vit C and DDP or Tx were partly synergistic and partly additive or subadditive whereas a consistent synergism was found between Vit C and DOX.	CISPLATIN	VITAMIN C
24569835	Simultaneous and preferential in vivo delivery of rapamycin and paclitaxel to tumors yielded mechanistic insights into synergy involving suppression of feedback loop Akt phosphorylation and its downstream targets.	PACLITAXEL	RAPAMYCIN
27831748	Mefloquine alone inhibits cervical tumor growth in vivo and its combination with paclitaxel is synergistic in inhibiting tumor growth.	MEFLOQUINE	PACLITAXEL
23648290	To identify an improved pretransplant conditioning regimen, we investigated the cytotoxicity of gemcitabine (Gem) and clofarabine (Clo) combinations toward MM cell lines and patient cell samples. A strong synergism of the two nucleoside analogs, when combined at their approximate IC10 concentrations, was observed.	CLOFARABINE	GEMCITABINE
18420288	These results suggest that selegiline potentiates the effect of donepezil on the cognitive impairment, and that the synergistic effect may be mediated through both the cholinergic and dopaminergic systems.	DONEPEZIL	SELEGILINE
22182450	Our results showed favorable interactions between cisplatin and gemcitabine in 4 out of 5 cell lines.	CISPLATINUM	GEMCITABINE
24314785	Anti-inflammatory treatments for HS including rifampin and clindamycin, and or adalimumab can treat the physical findings of HS and thereby mitigate the pain of HS itself	CLINDAMYCIN	RIFAMPICIN
8595400	It is concluded that vitamin E and dihydrolipoic acid exert separate and synergistic effects in the protection of the hypoxic-reoxygenated heart.	DIHYDROLIPOIC ACID	VITAMIN E
24978586	Ciprofloxacin is more effective at reducing rtxA1 transcription and subsequent cytotoxicity than either minocycline or cefotaxime, and the combination of ciprofloxacin and cefotaxime was more effective in clearing V.	CEFOTAXIME	CIPROFLOXACIN
22987020	The combination therapy with BMS-754807 and gefitinib might be a more effective anticancer strategy than BMS-754807 alone in tumors that are less IGF-1R-dependent and that [(18)F]FLT-PET can be used to assess early therapeutic responses.	BMS-754807	GEFITINIB
17346178	TMP and PYR are selective but weak inhibitors of DHFR from several parasitic organisms and coadministration of sulfonamides is required to provide synergistic effects for clinical utility.	PYRIMETHAMINE	TRIMETHOPRIM
10211918	The authors proposed that the more rapid improvement demonstrated by the group receiving the combination of lithium and paroxetine may be due to the synergistic serotonergic effects of these two medications.	LITHIUM	PAROXETINE
22496675	However, this could imply a functional impairment of the dopaminergic system or a modulating influence on it, since melatonin inhibits central dopamine secretion during daytime and is itself increased at night (Stiasny-Kolster et al. 2004b).	MELATONIN	DOPAMINE
14966342	Crozier et al. found that pro-inflammatory cytokine (IL-6) production after abdominal hysterectomy was suppressed and delayed in patients receiving total intravenous anesthesia with propofol and alfentanil (34).	ALFENTANIL	PROPOFOL
15150550	In fact, the combination treatment with taxane and capecitabine showed a synergistic effect in animal experiments (Sawada et al, 1998) and induced a significant improvement in the survival of metastatic breast cancer patients (O'Shaughnessy et al, 2002).	CAPECITABINE	TAXANE
15138492	Authors report experimental studies in animals where subantinociceptive doses of oxycodone were given with morphine, resulting in a synergic analgesic effect, but in their study they are administering presumably equianalgesic doses of the two opioids (Ross et al, 2000).	MORPHINE	OXYCODONE
25925002	These results indicate that this combination treatment is a significant inducer of apoptosis in a synergistic manner in breast and prostate cancer cells.	DOCETAXEL	OCTREOTIDE
21680801	Dasatinib and bosutinib disrupt Lyn/Btk-driven oncogenic signaling in neoplastic MC, which may have clinical implications and explain synergistic drug interactions.	BOSUTINIB	DASATINIB
28707481	These notable findings are the first to demonstrate the synergistic protective effects of melatonin and MMT against 2-EP-induced oxidative stress in ARPE-19 cells.	MELATONIN	MEMANTINE
26575336	In this study, we present a new strategy for the osteosarcoma treatment by localized co-delivery of multiple drugs, including doxorubicin (DOX), cisplatin (CDDP) and methotraxate (MTX), using thermosensitive PLGA-PEG-PLGA hydrogels. The release profiles of the drugs from the hydrogels were investigated in vitro. It was found that the multidrug coloaded hydrogels exhibited synergistic effects on c…	DOXORUBICIN	METHOTREXATE
10857990	Certain cell lines demonstrated synergistic interactions with combinations of UCN-01 (20-150 nM) and thiotepa, mitomycin C, cisplatin, melphalan, topotecan, gemcitabine, fludarabine or 5-fluorouracil.	FLUDARABINE	UCN-01
26752698	Here, we found that gefitinib exhibited synergistic activity in combination with SN-38, an active metabolite of irinotecan, in HCC cell lines.	GEFITINIB	SN-38
25981168	We found that combined treatment with EGFR TKIs (erlotinib, gefitinib, or lapatinib) and vATPase inhibitors (bafilomycin A1 or concanamycin A) enhanced synergistic cell death compared to treatments with each drug alone.	GEFITINIB	LAPATINIB
22293713	Lapatinib, a dual inhibitor of EGFR and HER2, has synergistic effects with 5-fluorouracil on esophageal carcinoma.	5-FU	LAPATINIB
19759042	Synergism (FICI < or = 0.5) was observed between 6-mercaptopurine and azithromycin (seven isolates), clarithromycin, rifampicin, rifabutin (four isolates each) and ethambutol (two isolates).	RIFABUTIN	RIFAMPICIN
25129346	In our studies, combining gefitinib and temsirolimus decreased cell growth and survival in a synergistic manner.	GEFITINIB	TEMSIROLIMUS
22761471	In NPC cell lines, both GCb and VPA can induce the lytic cycle of EBV. Their combination resulted in a strong synergistic effect.	GEMCITABINE	VALPROIC ACID
21249316	We report for the first time evidence of synergism of imatinib and carboplatin in suppressing VEGF, PDGF and PDGF-Ra/b expression in HNSCC.	CARBOPLATIN	IMATINIB
20536682	Combination of subeffective concentrations of melatonin (0.3 nm) and galantamine (30 nm) caused a synergistic and significant protection that was similar to the maximum protection afforded by effective concentrations of melatonin or galantamine alone.	GALANTAMINE	MELATONIN
3370629	We now report that nifedipine enhances cisplatin's antitumor effects against a murine carcinoma (Lewis lung carcinoma) that is inherently resistant to cisplatin.	CISPLATIN	NIFEDIPINE
1414694	The synergism between tilomisole and naproxen in this chronic arthritic model may be due to enhanced cyclooxygenase inhibitory activity.	ASPIRIN	NAPROXEN
12616344	Treatment of tracheal preparations with methoctramine (0.03 microM), an M2 muscarinic receptor antagonist, enhanced ANP-induced relaxation and this treatment abolished the synergistic action of lidocaine on ANP.	LIDOCAINE	METHOCTRAMINE
23303216	Topotecan-doxorubicin combinations produced additive or synergistic effects which were best achieved when the tumor cells were exposed to drugs over extended time.	DOXORUBICIN	TOPOTECAN
28463792	It could be concluded that VCR/QU LPNs can combine the efficiency of these two drugs, bring about synergistic effect.	QUERCETIN	VINCRISTINE
28178378	Melatonin promotes sorafenib-induced apoptosis through synergistic activation of JNK/c-jun pathway in human hepatocellular carcinoma.	MELATONIN	SORAFENIB
28855448	Caffeine Has a Synergistic Anticancer Effect with Cisplatin via Inhibiting Fanconi Anemia Group D2 Protein Monoubiquitination in Hepatocellular Carcinoma Cells.	CAFFEINE	CISPLATIN
26081723	The combination of trametinib and lapatinib synergistically inhibited the cell growth of the OCUM-1 cell line and strongly induced apoptosis by inhibiting the activated EGFR and HER2 signals.	LAPATINIB	TRAMETINIB
17320695	The optimal sequence consisted of lapatinib before and during GC. Using this schedule, cooperation was synergistic.	PROCATEROL	THEOPHYLLINE
4051120	A combination of heparin and dihydroergotamine mesylate (Heparin-Dihydergot) has been shown to be more effective than either of these drugs alone in preventing postoperative venous thromboembolism.	DIHYDROERGOTAMINE	HEPARIN
24093429	Simultaneous application of benzocaine and indomethacin provided synergistic effect.	BENZOCAINE	INDOMETHACIN
4066622	A possible synergistic drug interaction occurring between diltiazem and lithium is reported.	DILTIAZEM	LITHIUM
28375128	Indomethacin and oxaliplatin have synergistic effect on expressions of lymph node metastasis related factors in lung cancer cell lines.	INDOMETHACIN	OXALIPLATIN
21048785	In vivo, PI-103 and rapamycin displayed only modest single-agent activity, but the combination significantly reduced the tumor growth compared with both single agents.	PI-103	RAPAMYCIN
28132136	Ketamine is known to have powerful analgesic effects and, when combined with magnesium and other agents, may have a synergistic effect.	KETAMINE	MAGNESIUM
22644961	Collectively, we for the first time demonstrate that SB203580 synergistically enhances the resveratrol-induced apoptosis by accelerating Bax-mediated intrinsic pathway and initiating extrinsic pathway, suggesting a possible alternative therapeutic strategy for human lung cancer.	RESVERATROL	SB203580
24035966	Ciprofloxacin in combination with amikacin and gentamicin showed synergistic effect and no antagonistic effect against MDR P. aeruginosa.	CIPROFLOXACIN	GENTAMICIN
23269627	AT-101 exhibits great potential in sensitization of human ovarian cancer cells to cisplatin treatment in vitro, suggesting that the combination of AT-101 with cisplatin may hold great promise for development as a novel chemotherapeutic approach to overcome platinum-resistance in human ovarian cancer.	AT-101	CISPLATIN
19828106	Resveratrol combined with chemotherapeutics produced a synergistic effect. The RF of 200 micromol/L resveratrol to paclitaxel was 2.58. Combined with paclitaxel, 25, 50, 100 and 200 micromol/L of resveratrol increased the apoptotic rate of CNE2 cells from (22.14+/-1.09)% to (23.24+/-1.37)%, (27.57+/-2.01)%, and (30.36+/-2.31)%, respectively.	PACLITAXEL	RESVERATROL
9124195	Combination gallium nitrate and hydroxyurea has significant activity in lymphoma and is well tolerated even by elderly patients. Because of the lack of cross-resistance to other drugs and the potential synergistic antineoplastic activity, gallium nitrate and hydroxyurea should be further evaluated in combination with other chemotherapeutic agents.	GALLIUM NITRATE	HYDROXYUREA
10970999	Pyrimethamine is used as and anti-infectious agent because of its antifolate properties. Its action is synergistic with that of dapsone and sulfamides on Toxoplasma gondii.	DAPSONE	PYRIMETHAMINE
25122069	Successful in vivo experiments confirmed the combination of imatinib mesylate with F-AMP enhanced the antitumor effects compared with imatinib mesylate alone.	FLUDARABINE	IMATINIB MESYLATE
24126433	We observed a synergistic effect between apigenin and ABT-263 on apoptosis of colon cancer cells.	ABT-263	APIGENIN
26660520	Romidepsin and Azacitidine Synergize in their Epigenetic Modulatory Effects to Induce Apoptosis in CTCL.	AZACITIDINE	ROMIDEPSIN
3977953	Thus, the antagonistic cytocidal effect of melphalan and tamoxifen against breast cancer cells appeared to be due to inhibition of melphalan uptake at the steady state by the antiestrogen.	MELPHALAN	TAMOXIFEN
6436890	In the first, six subjects received single and combined doses of scopolamine 1.2 mg and nicotine 1.5 mg, and there was some evidence that the two drugs had mutually antagonistic effects on the rapid information processing task.	NICOTINE	SCOPOLAMINE
13787248	The antagonistic action of potassium and calcium ions on perfused human umbilical cord arteries in vitro.	CALCIUM	POTASSIUM
3602037	DZ antagonized the CAF-induced staff-rated restlessness, and subject-ratings of tension, alertness, arousal and CAF symptoms. The results generally support the hypothesis that DZ and CAF produce antagonistic effects through functionally opposing mechanisms, however, the observed effects of drug combinations are dependent on the specific doses being tested and on the measures of drug effect being …	CAFFEINE	DIAZEPAM
6362688	The data indicate that ketanserin induces arteriolar dilatation, possibly related to an alpha-1-antagonistic action and to a reduced circulating angiotensin II concentration.	ANGIOTENSIN II	KETANSERIN
7695271	However, the combinations of AMPH and fluconazole, AMPH and ketoconazole, and AMPH and itraconazole administered simultaneously showed antagonistic effects against three (20%), five (34%), and four (26%) strains, respectively.	ITRACONAZOLE	KETOCONAZOLE
6821458	Erythromycin and gentamicin were antagonistic in quantitative killing studies.	ERYTHROMYCIN	GENTAMICIN
26004730	Ginseng has shown potential cardioprotective effects by way of anti-oxidative, anti-arrhythmic, calcium- channel antagonistic, anti-inflammatory and anti-apoptotic properties.	CALCIUM	GINSENG
16112088	Agmatine (0.1-2.5 microM) concentration-dependently inhibited the naloxone-precipitated cAMP overshoot when co-pretreated with morphine in CHO-mu/IRAS, but not in CHO-mu. Agmatine at 5-100 microM also inhibited the cAMP overshoot in CHO/mu and CHO-mu/IRAS.	AGMATINE	CYCLIC ADENOSINE MONOPHOSPHATE
12509067	Despite the antagonism of lithium to magnesium in some cell-based experimental systems, similarities exist on the functional level, i.e. with respect to kindling, sleep-EEG and endocrine effects.	LITHIUM	MAGNESIUM
5773493	The respiratory, circulatory, and narcotic antagonistic effects of nalorphine, levallorphan, and naloxone in anaesthetized subjects.	LEVALLORPHAN	NALOXONE
18983427	at the same time, antagonistic interactions were detected when strains were sensitive to both agents.	FLUVASTATIN	SURAMIN
28064505	Combination therapy studies revealed that the free cisplatin, DOX, and CPT were found to be antagonistic to each other.	CAMPTOTHECIN	DOXORUBICIN
9862329	Genistein, an inhibitor of the protein tyrosine kinases (PTK), markedly inhibited the wild-type peptide-induced increase in [Ca2+]i, whereas it marginally inhibited the response induced by E63V or E58M.	CALCIUM	GENISTEIN
25642303	The antagonistic effect of metformin on cisplatin could be through survivin and mTOR signaling pathways. Our results also suggest that interfering effect of metformin on cisplatin may be also through upregulation of Akt.	CISPLATIN	METFORMIN
424435	physostigmine is of potential value in the treatment of post-operative patients emerging from ketamine anesthesia and in the treatment of phencyclidine overdosed patients	KETAMINE	PHYSOSTIGMINE
26463651	Dexamethasone antagonizes paclitaxel-mediated apoptosis through inhibition of NFkappaB transcription of Fas receptor.	DEXAMETHASONE	PACLITAXEL
4665613	Fortal-synthetic morphine derivative with a morphine antagonistic component	MORPHINE	PENTAZOCINE
3122083	Antagonistic effects of scopolamine and atropine on the physostigmine response in man.	PHYSOSTIGMINE	SCOPOLAMINE
18497562	At lower doses (25 or 50 microM), it interacted with 5-FU in antagonistic (mean CI > 1.1) and additive manners (0.9 < mean CI < 1.1) in p53+/+ and p53-/- cells respectively.	FLUOROURACIL	RESVERATROL
11476753	Our data demonstrate that BP 897 acts, in vivo and in vitro, as a dopamine D3 receptor antagonist.	BP 897	DOPAMINE
6785798	A specific antagonism of climbing could not be shown when fluphenazine was injected into the striatum, hypothalamus, thalamus, reticular formation, frontal cortex or cerebellum, but was apparent when a large dose of fluphenazine was placed below (but not above) the accumbens nucleus.	APOMORPHINE	FLUPHENAZINE
