# Supplementary material for: Five-Feature Model for Developing the Classifier for Synergistic vs. Antagonistic Drug Combinations Built by XGBoost
Source: Front Genet. 2019 Jul 9;10:600. doi: 10.3389/fgene.2019.00600 (PMC6629777; doi:10.3389/fgene.2019.00600)
Supplement: TABLE S2 — Features and real effectiveness of 822 known drug pairs. [file Table_2.XLSX]

## Sheet: Sheet1
Supplementary Table S2. Features and real effectiveness of 822 known drug pairs.
The column "judge" represents the real classification of the drug pair. "1" indicates a synergistic drug pair while "0" indicates an antagonistic drug pair.
drug1	drug2	Disease Intersection Degree	Adverse Drug Reaction Intersection Degree	The Similarity of Mode of Action	Biological Process Similarity	Separation Score	judge	Pubmed	DCDB
PACLITAXEL	ZOLEDRONIC ACID		0.285714	1	0.228		1	0	1
DOXORUBICIN	ZOLEDRONIC ACID		0.226891		0.251		1	1	0
AMBRISENTAN	TADALAFIL		0.328205		0.216	0.533333	1	0	1
EFAVIRENZ	NFV		0.29				1	1	0
3TC	EFAVIRENZ	0	0.321229	1			1	1	0
LEVOFLOXACIN	TIGECYCLINE	0	0.260394				1	1	0
5-FLUOROURACIL	TAMOXIFEN	0.0666667	0.177711		0.441	0.399306	1	0	0
IMIPRAMINE	MORPHINE	0.0454545	0.236074	-1	0.671	0.0764286	1	0	1
FORMOTEROL	TIOTROPIUM	0	0.28125		0.541		1	1	0
DECITABINE	DEPSIPEPTIDE		0.220408				1	1	0
5-FLUOROURACIL	IMIQUIMOD	0.0526316	0.174731		0.229	0.75	1	1	0
AZT	EFAVIRENZ	0	0.265714	1	0.506		1	1	0
ALBUTEROL	IPRATROPIUM BROMIDE	0.25	0.30597		0.555		1	1	0
CANDESARTAN	RAMIPRIL		0.235043		0.467		1	1	0
GABAPENTIN	OXCARBAZEPINE	0	0.340909	1	0.507	0.0833333	1	1	0
ENALAPRIL	LOVASTATIN	0	0.27381		0.542	-0.0141026	1	0	1
CLOFARABINE	CYTARABINE		0.298413		0.565	0.435714	1	1	0
DASATINIB	OXALIPLATIN	0	0.267241		0.63	0.453704	1	1	0
OXALIPLATIN	TOPOTECAN	0	0.237952		0.455	0.25	1	0	1
CISPLATIN	CYTARABINE		0.253205		0.615	-0.0257143	1	1	0
CYTARABINE	DOXORUBICIN		0.25		0.616	-0.040404	1	0	1
BUDESONIDE	FORMOTEROL	0.181818	0.25		0.454		1	1	0
CASPOFUNGIN	VORICONAZOLE	0.166667	0.258242		0.468		1	0	1
CYCLOSPORINE	TACROLIMUS	0	0.326656		0.429	-0.0222222	1	0	1
EFAVIRENZ	NELFINAVIR	0	0.29		0.475	-0.25	1	1	0
CLARITHROMYCIN	METRONIDAZOLE		0.276882		0.385		1	0	1
CAPECITABINE	THALIDOMIDE	0	0.313988		0.462	-0.0772727	1	0	1
ITRACONAZOLE	VORICONAZOLE	0	0.298174	1	0.565		1	0	1
FLUTICASONE	SALMETEROL	0.125	0.320144		0.362		1	1	0
DECITABINE	PACLITAXEL	0.142857	0.289109		0.464	0.422009	1	1	0
ATORVASTATIN	RAPAMYCIN	0	0.261364	1	0.537	0.122222	1	1	0
MIDAZOLAM	MORPHINE	0	0.284574		0.601	0.421429	1	0	1
CARBAMAZEPINE	TOPIRAMATE	0	0.265602		0.551	-0.19724	1	1	0
AZITHROMYCIN	CLARITHROMYCIN		0.347003		0.585	-0.222222	1	0	1
HYDROCHLOROTHIAZIDE	VALSARTAN		0.321951		0.58	-0.233954	1	1	0
LOSARTAN	PARICALCITOL	0	0.266667		0.405		1	0	1
CIPROFLOXACIN	GATIFLOXACIN	0	0.260714	1	0.42		1	0	1
CAPECITABINE	TEMOZOLOMIDE	0	0.285461		0.39	0.0428571	1	0	1
LEVETIRACETAM	OXCARBAZEPINE	0.4	0.279487		0.533	0.0833333	1	0	1
ATOVAQUONE	PROGUANIL	0	0.219512		0.468		1	0	1
CISPLATIN	SU5416		0.216912		0.484		1	0	1
CYCLOSPORIN A	VALPROIC ACID		0.270833	1	0.484	0.198653	1	0	1
DOXORUBICIN	TEMOZOLOMIDE	0.0294118	0.286957		0.416	0.256501	1	0	1
CEFTRIAXONE	VANCOMYCIN	0	0.230769		0.596		1	0	1
DIPYRIDAMOLE	ETOPOSIDE	0	0.236		0.588	-0.111111	1	1	0
CAPTOPRIL	HYDROCHLOROTHIAZIDE	0	0.32618		0.613	0.10119	1	0	1
GABAPENTIN	VALPROIC ACID		0.318818	1	0.552	0.23569	1	0	1
CARBOPLATIN	CYTARABINE		0.229452		0.569	0.15	1	0	1
CISPLATIN	EPIRUBICIN		0.230469		0.517	0.362586	1	0	1
GEFITINIB	TEMSIROLIMUS	0.0526316	0.244094	1	0.803	-0.00538278	1	1	0
DOCETAXEL	MITOXANTRONE	0	0.232984		0.503	0.386818	1	1	0
DECITABINE	ROMIDEPSIN	0.266667	0.220408		0.486	0.430736	1	0	1
EFAVIRENZ	EMTRICITABINE	0	0.388889	1			1	0	1
CAPECITABINE	DOCETAXEL	0	0.356021		0.461	0.132143	1	0	1
IBUPROFEN	METHYLPREDNISOLONE	0.047619	0.161765		0.53	-0.0269231	1	0	1
ATORVASTATIN	EZETIMIBE	0.25	0.339623		0.49	0.122222	1	0	1
TAMOXIFEN	TOREMIFENE	0.181818	0.197719		0.531	0.177083	1	1	0
GEMCITABINE	MITOMYCIN	0	0.220096		0.401	0.257764	1	0	1
CLADRIBINE	GEMCITABINE	0	0.284247	1	0.589	0.227189	1	0	1
CELECOXIB	EXEMESTANE	0	0.229167		0.454	0.430442	1	0	1
BUPIVACAINE	MIDAZOLAM	0	0.213559		0.479	0.433333	1	0	1
NEOSTIGMINE	TEGASEROD	0	0.219101		0.394		1	0	1
GABAPENTIN	MORPHINE	0	0.263158	0.5	0.6	-0.178571	1	0	1
TOPIRAMATE	VALPROIC ACID		0.304085	1	0.584	-0.19697	1	0	1
AMOXICILLIN	OMEPRAZOLE	0.0384615	0.234043		0.646		1	0	1
DONEPEZIL	SELEGILINE	0.5	0.361446		0.505	0.4	1	1	0
DONEPEZIL	MEMANTINE	0.333333	0.392606		0.522	0.436508	1	0	1
CYCLOSPORIN A	RAPAMYCIN	0	0.355556	1	0.5	0.125	1	0	1
PHENYTOIN	VALPROIC ACID		0.311065	1	0.633	-0.158523	1	0	1
NAPROXEN	SUMATRIPTAN	0	0.245928	1	0.439	0.720513	1	0	1
ETOPOSIDE	VINCRISTINE	0	0.2287	1	0.576	0.100292	1	0	1
DAPTOMYCIN	RIFAMPIN	0	0.204724				1	0	1
CISPLATIN	TRABECTEDIN		0.193396				1	0	1
DAPTOMYCIN	RIFAMPICIN	0	0.204724				1	0	1
ATORVASTATIN	CELECOXIB	0	0.311927	1	0.596	0.4	1	1	1
EMTRICITABINE	TENOFOVIR		0.549669				1	0	1
ACETAMINOPHEN	KETOPROFEN	0.0588235	0.219081	1	0.703	-0.138889	1	0	1
CLOFARABINE	GEMCITABINE	0	0.288732	1	0.642	0.144286	1	1	0
PACLITAXEL	RAPAMYCIN	0	0.274707	1	0.645	0.165598	1	1	0
CYCLOSPORIN A	ETOPOSIDE	0	0.212195	1	0.513	0.269841	1	0	1
AMOXICILLIN	CLAVULANIC ACID	0.0588235			0.168		1	0	1
AZITHROMYCIN	CEFTAZIDIME	0	0.17551				1	0	1
CASPOFUNGIN	FLUCYTOSINE		0.107143		0.192		1	0	1
BORTEZOMIB	CYTARABINE		0.221264		0.504	0.403233	1	0	1
ATORVASTATIN	ATRA	0	0.216092		0.615	0.566667	1	0	1
5-FLUOROURACIL	GEFITINIB	0.05	0.143411		0.371	0.409091	1	0	1
ERLOTINIB	GEMCITABINE	0	0.277154		0.688	0.174513	1	0	1
FLUDARABINE	IMATINIB MESYLATE		0.257831		0.385	0.619048	1	0	1
MYRIOCIN	RAPAMYCIN				0.208	0.5	1	0	1
AMLODIPINE	ATORVASTATIN	0.08	0.298305		0.644	0.233333	1	0	1
BORTEZOMIB	OXALIPLATIN	0	0.252387		0.641	0.494612	1	0	1
GALANTAMINE	MELATONIN	0	0.242188		0.561	0.803175	1	1	0
PACLITAXEL	TRABECTEDIN	0.133333	0.175947				1	0	1
CYCLOPHOSPHAMIDE	FLUDARABINE	0.03125	0.219697		0.599	-0.016624	1	0	1
CISPLATIN	GEMCITABINE		0.26087		0.685	0.243851	1	0	1
ACETAMINOPHEN	OXYCODONE	0	0.262211	0	0.689	0.201515	1	0	1
DOXORUBICIN	IMATINIB	0.03125	0.344882		0.684	0.0444444	1	0	1
DOCETAXEL	GEMCITABINE	0	0.305405		0.685	0.0321429	1	0	1
METFORMIN	ROSIGLITAZONE	0.0625	0.167568	-1	0.768	-0.138889	1	0	1
CEFOTAXIME	CIPROFLOXACIN	0.0666667	0.0977011		0.406	0.472222	1	1	0
CARBOPLATIN	GEMCITABINE	0	0.316667		0.706	-0.291812	1	0	1
HYDROCHLOROTHIAZIDE	NIFEDIPINE	0.1	0.311178		0.648	0.372682	1	0	1
RAPAMYCIN	SUNITINIB	0	0.231638	1	0.706	-0.0559211	1	0	1
FENOFIBRATE	SIMVASTATIN	0	0.232558	0.5	0.7	0.125641	1	0	1
EFAVIRENZ	TENOFOVIR		0.328244		0.34	0	1	0	1
AMOXICILLIN	CHLORAMPHENICOL	0	0.198413		0.513		1	0	1
CISPLATIN	MELPHALAN		0.232143		0.37	-0.265926	1	0	1
CAPECITABINE	PACLITAXEL	0	0.393617		0.436	0.195054	1	0	1
HEPARIN	TIROFIBAN	0.0833333	0.2	1	0.612	0.302885	1	0	1
DOCETAXEL	METHOTREXATE	0	0.230924		0.693	0.025613	1	0	1
AFATINIB	ERLOTINIB		0.305556	1	0.746	-0.0272727	1	1	0
IMATINIB	SORAFENIB	0	0.291375	1	0.829	0.00924765	1	0	1
PACLITAXEL	SORAFENIB	0	0.258964	1	0.746	0.117853	1	0	1
EVEROLIMUS	PACLITAXEL	0	0.295282	1	0.753	0.2237	1	1	0
PREGABALIN	SILDENAFIL		0.272629		0.353		1	0	1
BERBERINE	BORTEZOMIB				0.243		1	0	1
GALLIC ACID	QUERCETIN				0.183		1	0	1
DOXORUBICIN	NGR-HTNF				0.199		1	0	1
TIPIFARNIB	ZOLEDRONIC ACID				0.24		1	0	1
FLEROXACIN	METRONIDAZOLE	0			0.23		1	0	1
TERBINAFINE	VORICONAZOLE	0	0.214286		0.686		1	1	0
CYCLOPHOSPHAMIDE	DOCETAXEL	0	0.283613		0.689	-0.279089	1	0	1
ENALAPRIL	NIFEDIPINE	0.1	0.336158		0.516	0.702552	1	0	1
GABAPENTIN	TRAMADOL	0	0.340351	0.6	0.665	-0.159091	1	0	1
AZACITIDINE	ROMIDEPSIN	0.0434783	0.169742	1	0.516	0.430736	1	1	0
ACETAMINOPHEN	DICLOFENAC	0	0.245322	1	0.71	-0.173351	1	0	1
GEMCITABINE	PEMETREXED	0	0.257028	1	0.75	-0.194805	1	0	1
AMANTADINE	IMIPRAMINE	0	0.289362	1	0.765	-0.268148	1	0	1
ERLOTINIB	SUNITINIB	0	0.250653	1	0.715	-0.0814394	1	0	1
GEFITINIB	RAPAMYCIN	0.0555556	0.182768	1	0.711	-0.0194805	1	0	1
CLINDAMYCIN	GENTAMICIN	0.05	0.108597		0.5		1	1	0
DIHYDROERGOTAMINE	HEPARIN	0.0588235	0.0925926		0.624	0.544643	1	1	0
5-FU	FLUOROURACIL	0.285714	1		0.541		1	0	1
5-FU	BICALUTAMIDE		0.174603		0.511		1	0	1
CISPLATINUM	GEMCITABINE		0.26087		0.72	-0.0631336	1	1	0
FORETINIB	LAPATINIB	0.0588235		1	0.691	0.45303	1	0	1
CELECOXIB	DOXORUBICIN	0.037037	0.311526		0.737	0.444444	1	0	1
INDOMETHACIN	OXALIPLATIN	0	0.237624		0.631	0.0568182	1	1	0
DOXAZOSIN	METOPROLOL	0.0769231	0.263006		0.506	0.805556	1	0	1
DOXORUBICIN	TOPOTECAN	0.0384615	0.180233		0.399	0.173611	1	1	0
ASPIRIN	NAPROXEN	0.0612245	0.150259	0.666667	0.454	0.00897436	1	1	0
IMATINIB	RAPAMYCIN	0	0.326214	1	0.692	-0.0888889	1	0	1
HYDROCHLOROTHIAZIDE	NITRENDIPINE	0.2			0.524	0.533009	1	0	1
PEMETREXED	VISMODEGIB	0	0.178808		0.417	0.513986	1	0	1
CLOFARABINE	CYCLOPHOSPHAMIDE	0	0.207824		0.487	0.380435	1	0	1
CABERGOLINE	LANREOTIDE	0	0.19469		0.451	0.458333	1	0	1
RIFABUTIN	RIFAMPICIN	0	0.213836	1	0.635	0.585714	1	1	0
RAPAMYCIN	SORAFENIB	0.0526316	0.209677	1	0.705	0.0387931	1	0	1
ETHOSUXIMIDE	VALPROIC ACID		0.15896	1	0.234		1	0	1
ACETAMINOPHEN	TRAMADOL	0.125	0.173661	0.333333	0.672	0.174242	1	0	1
CARBOPLATIN	TOPOTECAN	0.0833333	0.286486		0.394	-0.0543478	1	0	1
FLUTICASONE PROPIONATE	SALMETEROL	0.2	0.245763	1	0.507	0.47619	1	0	1
SODIUM BUTYRATE	ZOLEDRONIC ACID			1	0.223		1	0	1
EZETIMIBE	SIMVASTATIN	0.222222	0.467391		0.448	0.176923	1	0	1
APREPITANT	ONDANSETRON	0.25	0.203947		0.605	-0.0833333	1	0	1
IMATINIB	SIROLIMUS	0	0.326214	1	0.741	-0.227778	1	0	1
CYCLOPHOSPHAMIDE	ESTRADIOL	0.0487805	0.159817		0.655	0.0298601	1	0	1
FLUTICASONE PROPIONATE	PIMECROLIMUS	0	0.224299	0	0.498	0.642857	1	0	1
DOXORUBICIN	IFN-GAMMA				0.253	0.862884	1	0	1
MIRTAZAPINE	REBOXETINE	0	0.277778		0.277		1	1	0
PROGESTERONE	TAMOXIFEN	0	0.257009	0.333333	0.758	-0.226142	1	0	1
DIAZEPAM	MORPHINE	0	0.348601		0.692	0.340994	1	0	1
ERLOTINIB	PEMETREXED	0.142857	0.339806		0.644	0.0909091	1	0	1
CELECOXIB	SORAFENIB	0	0.243119	1	0.747	0.415595	1	0	1
CARBAMAZEPINE	MORPHINE	0.1	0.264	1	0.613	0.0714286	1	0	1
LITHIUM	PAROXETINE	0.0952381	0.122781	0	0.61	0.166054	1	1	0
CISPLATIN	IRINOTECAN		0.212996		0.679	-0.0228231	1	0	1
CITALOPRAM	GALANTAMINE	0	0.302128		0.653	0.70539	1	0	1
5-FU	CELECOXIB	0	0.176606		0.465		1	0	1
GENTAMICIN	VANCOMYCIN	0	0.183673		0.421		1	0	1
SIMVASTATIN	VANCOMYCIN	0	0.180905		0.43		1	0	1
CYTARABINE	HYDROXYUREA		0.190789		0.557	0.541026	1	0	1
NAFCILLIN	VANCOMYCIN	0.125	0.195312		0.404		1	0	1
ETOPOSIDE	TAMOXIFEN	0.111111	0.194268	1	0.599	0.0793056	1	0	1
5-FU	OXALIPLATIN	0	0.205656		0.588		1	0	1
CISPLATIN	OXALIPLATIN		0.227273		0.835	0.0385714	1	0	1
AMPICILLIN	OXACILLIN	0	0.223881	1	0.373		1	0	1
GEFITINIB	LAPATINIB	0	0.242236	1	0.824	-0.350713	1	1	0
MELATONIN	SORAFENIB	0	0.211679	1	0.673	0.383024	1	1	0
CELECOXIB	IMATINIB	0	0.335878	1	0.729	0.383333	1	0	1
5-FU	VERAPAMIL	0	0.171103		0.422		1	0	1
CISPLATIN	SORAFENIB		0.19		0.641	0.407126	1	0	1
GARENOXACIN	IMIPENEM	0					1	0	1
PACLITAXEL	PELORUSIDE A	0					1	0	1
AZTREONAM	GARENOXACIN	0					1	0	1
CEFEPIME	GARENOXACIN	0					1	0	1
IMIPENEM	TIGECYCLINE	0					1	0	1
CEFTAZIDIME	PEFLOXACIN	0					1	0	1
ABT-737	ETOPOSIDE	0					1	0	1
ABT-737	DEXAMETHASONE	0					1	0	1
DISCODERMOLIDE	PACLITAXEL	0					1	0	1
ARSENIC SULFIDE	IMATINIB	0					1	0	1
NU6140	PACLITAXEL	0					1	0	1
BQ-123	ENALAPRIL	0					1	0	1
4-HPR	SODIUM BUTYRATE	0					1	0	1
LOSARTAN	SIMVASTATIN	0	0.314741	1	0.601	-0.453571	1	1	0
BORTEZOMIB	SORAFENIB	0.0909091	0.169054	1	0.708	0.402024	1	0	1
RIBAVIRIN	ZANAMIVIR	0	0.133188		0.257		1	0	1
NEVIRAPINE	ZIDOVUDINE	0.2	0.24898	1	0.476	0.0178571	1	0	1
AT-101	CISPLATIN		0.171233		0.637	0.418621	1	1	0
CISPLATIN	EVEROLIMUS		0.173116		0.651	0.41	1	1	0
MERCAPTOPURINE	RIFABUTIN	0	0.176471		0.481	0.3	1	0	1
AZITHROMYCIN	RIFAMPICIN	0	0.181818		0.478	0.219048	1	0	1
5-FLUOROURACIL	DOXORUBICIN	0.0344828	0.182624		0.415	0.277778	1	0	1
AMLODIPINE	PERINDOPRIL	0.0666667	0.25	1	0.47	1.14444	1	0	1
CHLOROQUINE	CHLORPHENIRAMINE	0	0.194915		0.44	0.2	1	0	1
CISPLATIN	TOPOTECAN		0.210762		0.443	0.16	1	0	1
DICLOFENAC	PARACETAMOL	0	0.245322	1	0.693	0.618881	1	0	1
BORTEZOMIB	SUNITINIB	0	0.228869	1	0.668	0.6875	1	0	1
PROPOFOL	REMIFENTANIL	0.2	0.283465		0.479	1.10769	1	0	1
ALFENTANIL	PROPOFOL		0.200935		0.595	0.710256	1	1	0
DEXAMETHASONE	ESTROGEN				0.534	0.4875	1	0	1
AMLODIPINE	STREPTOMYCIN	0	0.0643275		0.218		1	0	1
CALCIUM	METRONIDAZOLE	0	0.070632		0.189		1	0	1
BENAZEPRIL	CANDESARTAN	0.333333	0.333333		0.715	-0.291667	1	0	1
LAPATINIB	TRAMETINIB	0	0.293413	1	0.739	0.282977	1	1	0
ACAMPROSATE	ESCITALOPRAM	0.111111	0.236979	1	0.584	0.217857	1	0	1
CYCLOSERINE	EPIGALLOCATECHIN	0.25					1	0	1
MORPHINE	NEOSTIGMINE	0	0.188088		0.394		1	0	1
PA-824	PYRAZINAMIDE	0.2					1	0	1
CILOSTAZOL	PROBUCOL	0.230769			0.414	0.25	1	1	0
CAPECITABINE	OXALIPLATIN	0	0.336177		0.664	-0.516667	1	0	1
CARBOPLATIN	DOCETAXEL	0.0909091	0.241888		0.77	-0.0837662	1	0	1
DOXORUBICIN	METHOTREXATE	0.1	0.268634		0.743	-0.166216	1	1	0
DEXAMETHASONE	RITUXIMAB	0.153846			0.342	0.645833	1	0	1
CARBOPLATIN	INDISULAM				0.212	0.293478	1	0	1
MEFLOQUINE	PACLITAXEL	0	0.185859	1	0.439	0.165598	1	1	0
G-CSF	OFLOXACIN	0.0555556		-1	0.323	0.5	1	0	1
ILOPROST	SILDENAFIL	0.5	0.130556	1	0.531	0.35	1	0	1
CISPLATIN	CYCLOPHOSPHAMIDE		0.214286		0.706	-0.334565	1	0	1
ABACAVIR	LAMIVUDINE	0	0.436441	1	0.25	0.0416667	1	0	1
OXACILLIN	VANCOMYCIN	0.222222	0.152		0.523		1	0	1
OLANZAPINE	SIMVASTATIN	0	0.148423	1	0.628	0.368098	1	0	1
FUSIDIC ACID	RIFAMPIN	0	0.175182		0.401		1	0	1
IRINOTECAN	OXALIPLATIN	0	0.261905		0.662	-0.0972222	1	0	1
DEXAMETHASONE	RAPAMYCIN	0	0.173077	1	0.557	0.1875	1	0	1
CEFAZOLIN	DEOXYCHOLIC ACID				0.511		1	0	1
CAMPTOTHECIN	TENIPOSIDE	0	0		0.529		1	0	1
COLLAGENASE	EGF				0.507		1	0	1
CALCITRIOL	EGF				0.506		1	0	1
CARBOPLATIN	SODIUM BUTYRATE	0			0.506		1	0	1
17-DMAG	K-252A				0.534		1	0	1
ANGIOTENSIN II	BRADYKININ	0			0.532	0	1	0	1
ARTEMISININ	METHYLENE BLUE				0.514		1	0	1
5-FU	CURCUMIN	0			0.525		1	0	1
CHOLESTEROL	GEFITINIB				0.527		1	0	1
MYRICETIN	RESVERATROL				0.509		1	0	1
LAMOTRIGINE	TOPIRAMATE	0.117647	0.368741	0.333333	0.604	0.0454545	1	0	1
BORTEZOMIB	VORINOSTAT	0	0.0736677	1	0.616	0.618211	1	0	1
CAPECITABINE	LAPATINIB	0.142857	0.125253		0.392	0.225758	1	0	1
CISPLATIN	NIFEDIPINE		0.190083		0.644	0.332249	1	1	0
AMIKACIN	GARENOXACIN	0.142857					1	0	1
PIPERACILLIN	TAZOBACTAM	0.166667					1	0	1
TANESPIMYCIN	U0126	0.166667					1	0	1
DICLOFENAC	GABAPENTIN	0	0.373529	1	0.57	0.335227	1	0	1
CISPLATIN	TEMOZOLOMIDE		0.207831		0.49	-0.0251852	1	0	1
MELATONIN	MEMANTINE	0	0.168016	1	0.618	0.0613445	1	1	0
DEXAMETHASONE	ZOLEDRONATE	0	0.167095	1	0.62	-0.00204248	1	0	1
CISPLATIN	TRASTUZUMAB				0.616	0.401667	1	0	1
CETUXIMAB	CISPLATIN				0.623	0.42555	1	0	1
BEPRIDIL	ENFLURANE		0.032967	1	0.621	0.210128	1	0	1
CITALOPRAM	MOCLOBEMIDE	0.153846	0.161148		0.383	0.0318979	1	0	1
CISPLATIN	RAPAMYCIN		0.188264		0.605	0.0171429	1	0	1
BENZOCAINE	MORPHINE		0.0331126		0.248		1	0	1
MIDAZOLAM	PROPOFOL	0.222222	0.249147	-1	0.778	-0.0166667	1	0	1
DOCETAXEL	RISEDRONATE	0	0.208995		0.513	-0.369884	1	0	1
GEFITINIB	TAXANE	0			0.551	0.409091	1	0	1
ASPIRIN	CHOLINE				0.553	0.469328	1	0	1
AZD8931	CISPLATIN				0.568	0.374286	1	0	1
METFORMIN	NELFINAVIR	0	0.239631	0	0.651	-0.479798	1	0	1
HISTAMINE	LORATADINE		0.273381	0	0.646	-0.416667	0	0	1
CLONIDINE	NEOSTIGMINE	0	0.168831		0.405		1	0	1
CLOMIPHENE	PROGESTERONE	0.1	0.181604	0	0.582		1	0	1
ETOPOSIDE	TRIMETREXATE	0	0.10625		0.449		1	0	1
5-FU	REGORAFENIB	0	0.113043		0.452		1	0	1
AMPICILLIN	DICLOXACILLIN	0	0.193548	1	0.605		1	0	1
BEVACIZUMAB	PACLITAXEL	0.125		1	0.638	0.247344	1	0	1
EPINEPHRINE	VASOPRESSIN	0.047619	0.07	0	0.487	0.184091	1	0	1
CELECOXIB	EMODIN	0.111111			0.489		1	0	1
BEZ235	RUXOLITINIB	0		1	0.622	0.714286	1	1	0
BEVACIZUMAB	ENZASTAURIN	0		1	0.626	0.703762	1	0	1
HALOTHANE	QUINIDINE			1	0.614	0.599567	1	0	1
AZD6244	MK2206			1	0.626	0.728571	1	1	0
ALISKIREN	VALSARTAN		0.367742		0.333		1	0	1
BORTEZOMIB	TRASTUZUMAB	0.0625		1	0.686	0.840179	1	0	1
AZD8055	BMS-777607			1	0.508		1	0	1
AMIODARONE	MILTEFOSINE	0		1	0.518		1	1	0
NICOTINE	VARENICLINE		0.298387	-0.75	0.764	-0.131818	1	1	0
PROGESTERONE	VERAPAMIL	0	0.184896	0.833333	0.686	0.324713	1	0	1
GLUTATHIONE	MELATONIN	0			0.618	0.535825	1	0	1
RIFAMPIN	VANCOMYCIN	0.0769231	0.245399		0.748		1	0	1
CLADRIBINE	FLUDARABINE	0.0666667	0.275362	1	0.835	-0.504762	1	0	1
ATRA	BORTEZOMIB	0	0.223702		0.683	0.527574	1	0	1
ATRA	CISPLATIN		0.185567		0.677	0.314762	1	0	1
PYRIMETHAMINE	SULFADOXINE			1	0.622		1	0	1
DOXORUBICIN	PACLITAXEL	0	0.368576		0.808	-0.113621	1	0	1
CARBAMAZEPINE	GABAPENTIN	0.0909091	0.282511	1	0.544	0.285714	1	0	1
CAFFEINE	CAMP				0.515	0.256729	1	0	1
CISPLATIN	SUNITINIB MALATE				0.52	0.26	1	0	1
CAPSAICIN	CURCUMIN	0			0.525	0.25	1	0	1
ARACHIDONIC ACID	CALCIUM				0.533	0.252632	1	0	1
IL-2	M-CSF				0.628		1	1	0
CHOLESTEROL	ESTROGEN				0.629		1	0	1
BORTEZOMIB	PXD101		0.0528	1	0.516		1	0	1
DOXORUBICIN	TRICHOSTATIN A	0			0.583	0.37037	1	0	1
ENZASTAURIN	PEMETREXED	0			0.594	0.368687	1	0	1
CISPLATIN	SELUMETINIB				0.573	0.524286	1	0	1
BLEOMYCIN	CISPLATIN		0.190045		0.411	0.16	1	0	1
DOCETAXEL	OCTREOTIDE	0	0.222917		0.348	0.657143	1	1	0
DEXAMETHASONE	G-CSF	0			0.526	0.1875	1	0	1
CALCIUM	IFENPRODIL	0			0.466	0.45	1	0	1
ESTROGEN	IRON				0.438	0.5	1	0	1
CI-1040	RAPAMYCIN	0.111111		1	0.588	0.1	1	0	1
DOXORUBICIN	MELPHALAN	0.0434783	0.147388		0.361	-0.200946	1	0	1
DOCETAXEL	PF-03084014	0			0.527	0.583425	1	0	1
ESCITALOPRAM	GABOXADOL	0			0.531	0.693333	1	0	1
EGF	FORSKOLIN				0.569		1	0	1
DEXMEDETOMIDINE	ENDOMORPHIN-1	0			0.566	0	1	0	1
5-FU	METFORMIN	0	0.153558		0.495		1	0	1
5-FU	LAPATINIB	0	0.151659		0.494		1	1	0
LEVOFLOXACIN	VANCOMYCIN	0	0.154589		0.49		1	0	1
CLINDAMYCIN	ERYTHROMYCIN	0	0.154229		0.594		1	0	1
5-FLUOROURACIL	TRIMETREXATE	0.05	0.0546448		0.665		1	0	1
HEPARIN	PACLITAXEL	0	0.0682819	1	0.677	0.416035	1	0	1
CAFFEINE	METHAMPHETAMINE	0	0.0533333	1	0.681	0.490388	1	0	1
METFORMIN	SORAFENIB	0	0.199288	0.733333	0.648	0.314378	1	1	0
BORTEZOMIB	FENRETINIDE	0			0.515	0.909926	1	0	1
LIDOCAINE	METHOCTRAMINE				0.515	0.757576	1	1	0
BORTEZOMIB	CISPLATIN		0.146018		0.63	0.272586	1	0	1
ARSENIC TRIOXIDE	BORTEZOMIB	0	0.216134	-0.428571	0.694	0.182926	1	0	1
ARGATROBAN	TICLOPIDINE	0	0.118881		0.5		1	0	1
5-FU	MELATONIN	0	0.122222		0.501		1	0	1
DOCETAXEL	ESTRAMUSTINE	0	0.107692		0.471	0.150733	1	0	1
LAMOTRIGINE	VALPROIC ACID		0.368836	1	0.655	0.212121	1	0	1
ILOPROST	VERAPAMIL	0	0.139665	0.466667	0.621	0.468123	1	0	1
GEFITINIB	IRINOTECAN	0	0.183594		0.701	0.193615	1	0	1
BOSUTINIB	DASATINIB	0.0714286	0.23565	1	0.831	-0.303419	1	1	0
IDELALISIB	IMATINIB	0		1	0.58	0.447059	1	0	1
5-FLUOROURACIL	CISPLATIN		0.179856		0.466	0.0859259	1	0	1
GM-CSF	INSULIN	0			0.588		1	0	1
PHENYLBUTYRATE	TOPOTECAN	0	0.143836		0.471		1	0	1
LONAFARNIB	PACLITAXEL	0.214286			0.322		1	0	1
ETOPOSIDE	TANESPIMYCIN	0		1	0.453	0.373737	1	0	1
CLOFARABINE	RESVERATROL	0		1	0.461	0.416667	1	1	0
PACLITAXEL	TUBACIN	0			0.437		1	0	1
ARTEMISININ	ATOVAQUONE	0			0.46		1	0	1
HESPERIDIN	PREDNISOLONE	0			0.427		1	0	1
METHDILAZINE	PROCHLORPERAZINE	0			0.477		1	0	1
CAMPTOTHECIN	SODIUM BUTYRATE	0			0.485		1	0	1
FLUDARABINE	UCN-01	0			0.471		1	1	0
BI 2536	TEMOZOLOMIDE	0			0.485		1	0	1
AC-DEVD-CHO	TRICHOSTATIN A				0.42		1	0	1
PINDOLOL	TSH	0			0.475		0	0	1
5-FU	CETUXIMAB	0			0.492		1	0	1
DASATINIB	PKC412				0.478		1	0	1
CAMP	ISOBUTYLMETHYLXANTHINE				0.478		1	0	1
PEMETREXED	TIVANTINIB	0			0.426		1	0	1
EGF	LPA				0.433		1	1	0
LPA	TSH				0.494		1	0	1
CERULENIN	LY294002	0			0.464		1	0	1
BUPIVACAINE	SUFENTANIL		0.144444		0.408	0.375	1	0	1
ACLIDINIUM BROMIDE	FORMOTEROL		0.137615		0.523		1	0	1
LENALIDOMIDE	SIMVASTATIN	0	0.160072	1	0.559	0.336111	1	0	1
BORTEZOMIB	ETOPOSIDE	0	0.161145	1	0.546	0.348867	1	0	1
GEMCITABINE	VALPROIC ACID		0.194444		0.665	0.184687	1	0	1
ARZOXIFENE	LG100268	0.2			0.574		1	0	1
OXYCODONE	PARACETAMOL	0	0.262211	0	0.603	1.22857	1	0	1
BORTEZOMIB	GEMCITABINE	0	0.178102		0.72	0.349702	1	0	1
DEXAMETHASONE	POMALIDOMIDE	0	0.114094	1	0.56	0.00568182	1	0	1
CAMP	NIFEDIPINE				0.612	0.14411	1	0	1
MELPHALAN	TOPOTECAN	0	0.252747		0.623	-1.3	1	0	1
GENTAMICIN	NAFCILLIN	0	0.153226		0.5		1	0	1
CISPLATIN	LAPATINIB		0.165		0.587	0.286344	1	0	1
GATIFLOXACIN	PYRIMETHAMINE		0.045		0.24		1	0	1
ATRA	G-CSF	0			0.56	0.333333	1	0	1
CAMP	OXYTOCIN				0.565	0.328571	1	0	1
TRASTUZUMAB	VINORELBINE	0		1	0.538	0.561905	1	0	1
PACLITAXEL	SURAMIN	0		1	0.548	0.669444	1	0	1
DOXORUBICIN	TAMOXIFEN	0	0.204013		0.71	0.162511	1	1	0
ALBENDAZOLE	PACLITAXEL	0	0.0613636	1	0.398	0.0886752	1	0	1
BORTEZOMIB	MELPHALAN	0.0588235	0.132512		0.352	-0.03125	1	0	1
DEXMEDETOMIDINE	MEPERIDINE	0	0.127168	0.6	0.578	0.0357143	1	0	1
GABAPENTIN	TIAGABINE	0.0769231	0.427562		0.435	0.142857	1	0	1
CURCUMIN	DOXORUBICIN	0			0.569	0.192671	1	1	0
CGMP	SILDENAFIL				0.559	0.183333	1	0	1
METHADONE	MORPHINE	0.111111	0.277778	-0.6	0.829	-0.42563	1	0	1
DOXORUBICIN	PEMETREXED	0	0.169173		0.617	0.10083	1	0	1
MERCAPTOPURINE	RIFAMPIN	0	0.134228		0.538	0.428571	1	0	1
ISOPRENALINE	TETRAETHYLAMMONIUM				0.539	0.678571	1	0	1
ATRA	GM-CSF	0			0.595	0.666667	1	0	1
CARBOPLATIN	CHIDAMIDE	0			0.596	0.625	1	0	1
DASATINIB	FULVESTRANT	0	0.159509	1	0.431	0.842105	1	0	1
GLIPIZIDE	METFORMIN	0.0714286	0.262887	0	0.777	-0.41746	1	0	1
CAFFEINE	TRAMADOL	0	0.060559	0.5	0.667	0.23079	1	0	1
ALBUTEROL	THEOPHYLLINE	0	0.159836	1	0.455		1	0	1
BORTEZOMIB	LONAFARNIB	0.0434783			0.377		1	0	1
DICLOFENAC	QUINIDINE	0	0.126147	1	0.65	0.352437	1	0	1
DILTIAZEM	LITHIUM	0	0.152439	1	0.559	0.154248	1	1	0
CLONIDINE	OUABAIN	0		1	0.417		1	0	1
GSK461364	PACLITAXEL	0		1	0.466		1	0	1
BMS-754807	GEFITINIB			1	0.493		1	1	0
BIFONAZOLE	KETOCONAZOLE	0		1	0.422		1	0	1
HYDROXYUREA	VINCRISTINE	0	0.151376		0.462	0.175641	1	0	1
CURCUMIN	PACLITAXEL	0.285714			0.585	0.108918	1	1	0
ERLOTINIB	OSI-027	0		1	0.609	0.494949	1	0	1
CAFFEINE	HEXOBARBITAL			1	0.589	0.401245	0	0	1
DOPAMINE	FORSKOLIN			1	0.601	0.458333	1	0	1
DOXORUBICIN	MELATONIN	0	0.159633		0.645	0.186869	1	0	1
TIPIFARNIB	ZOLEDRONATE	0.0416667			0.298	0.813131	1	0	1
PREGABALIN	TAPENTADOL		0.121071	1	0.407		1	0	1
5-FU	CERULENIN	0			0.496		1	0	1
CGMP	NITROGLYCERIN				0.533	-0.0416667	1	0	1
CISPLATIN	VITAMIN C		0		0.607	0.262778	1	0	1
ALDOSTERONE	TESTOSTERONE	0			0.584	0.333333	1	0	1
CALCIUM	VITAMIN E	0			0.598	0.28658	1	0	1
FLUVASTATIN	SURAMIN	0		1	0.447	0.367857	0	1	0
QUINIDINE	WARFARIN	0	0.135135		0.531	0.207843	1	0	1
CLINDAMYCIN	RIFAMPIN	0	0.146444		0.678		1	0	1
AMPICILLIN	CIPROFLOXACIN	0.133333	0.044316		0.392	0.333333	1	1	0
AZD5363	BICALUTAMIDE				0.579	0.166667	1	0	1
CYCLOPHOSPHAMIDE	TRASTUZUMAB	0			0.584	0.176049	1	0	1
CAMP	CARBACHOL				0.596	0.208333	1	0	1
CISPLATIN	PHENOXODIOL				0.573	0.193333	1	0	1
ALDESLEUKIN	SORAFENIB	0.0769231		0.6	0.482	0.820043	1	0	1
CAFFEINE	THEOBROMINE	0		1	0.565	0.285714	1	0	1
BORTEZOMIB	TIPIFARNIB	0.130435			0.377	0.98875	1	0	1
CIPROFLOXACIN	DOXYCYCLINE	0	0.159933	1	0.382	0.333333	1	1	0
ESTRADIOL	FSH	0.047619		-1	0.322		1	0	1
CISAPRIDE	RANITIDINE	0.2			0.497		0	0	1
ARACHIDONIC ACID	PROGESTERONE				0.646	0.458333	1	0	1
DOXORUBICIN	FLAVOPIRIDOL	0			0.642	0.450505	1	0	1
LOPINAVIR	SAQUINAVIR			1	0.52	-0.0833333	1	0	1
ASPIRIN	VITAMIN E	0.0408163			0.641	-0.00151515	1	0	1
CHLOROQUINE	PYRIMETHAMINE		0.109756		0.584	-0.433333	1	0	1
CLONIDINE	ENADOLINE	0			0.404		1	0	1
PENTOBARBITAL	RESERPINE	0	0.230769		0.663	0.302273	0	0	1
MORPHINE	PICROTOXIN	0			0.482	0.618451	0	0	1
COCAINE	DIZOCILPINE	0			0.479	0.652632	1	0	1
DICLOFENAC	PYRILAMINE	0	0		0.422	0.657343	1	0	1
CISPLATIN	IL-2				0.416	0.731429	1	0	1
CAMP	TSH				0.399		1	0	1
FORSKOLIN	PHORBOL 12-MYRISTATE 13-ACETATE				0.399		1	0	1
BOMBESIN	EGF				0.402		1	0	1
MYCOPHENOLATE MOFETIL	RIFAMPIN		0.123827		0.561	0.580952	1	0	1
EPINEPHRINE	RESVERATROL	0		1	0.679	0.399287	1	0	1
CALCITRIOL	GEMCITABINE	0	0.138996		0.538		1	0	1
CAFFEINE	HALOTHANE			1	0.61	0.547619	1	0	1
CLARITHROMYCIN	MERCAPTOPURINE		0.113725		0.425	0.320513	1	0	1
AMPICILLIN	DAPTOMYCIN	0	0.0663507				1	0	1
CEPHALEXIN	KANAMYCIN	0	0.0776699				1	0	1
AMIKACIN	TIGECYCLINE	0	0.0625				1	0	1
DILTIAZEM	DOPAMINE	0	0.0348837	1	0.538	0.715152	1	0	1
DOXORUBICIN	SULFASALAZINE	0	0.164049		0.67	0.227778	1	0	1
AMOXICILLIN	CEFOTAXIME	0.1	0.330435	1	0.421		1	0	1
AMANTADINE	FLUOXETINE	0	0.164103	1	0.552	-0.119048	1	0	1
NITRIC OXIDE	PENTOXIFYLLINE	0	0.0787402	1	0.441	0.4875	1	0	1
GLYCEROL	OLEIC ACID				0.531	-0.3625	1	0	1
IBUPROFEN	MICONAZOLE	0	0.121547	0.636364	0.609	0.0859477	1	0	1
GEFITINIB	LOVASTATIN	0	0.143519	1	0.65	0.0781385	1	1	0
CITALOPRAM	DESIPRAMINE	0.0952381	0.17316	1	0.785	-0.328383	1	1	0
ALENDRONATE	NAPROXEN	0	0.147208	1	0.377	0.309524	1	0	1
TAMOXIFEN	TRASTUZUMAB	0		1	0.641	0.58461	1	0	1
LOVASTATIN	TROGLITAZONE	0	0.117647	1	0.666	-0.42076	1	0	1
CORTISOL	FORSKOLIN				0.538	0.875	1	0	1
CHLORPROMAZINE	PENTAMIDINE	0	0.111913		0.404	-0.0404762	1	0	1
BMS-754807	NERATINIB			1	0.586		1	0	1
BMS-536924	BMS-599626			1	0.591		1	0	1
DICLOFENAC	URB597				0.379	0.272727	1	0	1
MILTEFOSINE	PACLITAXEL	0		1	0.501		1	0	1
GEMCITABINE	GENISTEIN	0			0.651	0.52868	1	0	1
CHLORPROPAMIDE	GLUCAGON	0	0.0666667	1	0.496	0.533333	1	0	1
ATORVASTATIN	CARBOPLATIN	0	0.160131		0.577	0.0309524	1	0	1
CELECOXIB	METFORMIN	0	0.17233	0.2	0.684	0.403704	1	0	1
EPIRUBICIN	PROGESTERONE	0	0.154034		0.501	0.813596	1	0	1
IMATINIB	VORINOSTAT	0	0.122016	1	0.601	0.677622	1	0	1
CIPROFLOXACIN	TRIMETHOPRIM	0	0.168561		0.373	0.333333	1	0	1
CI-1040	DEFOROLIMUS	0		1	0.652		1	0	1
DEFOROLIMUS	PD0325901			1	0.647		1	0	1
RESVERATROL	SB203580				0.501	0.291667	1	1	0
BICALUTAMIDE	ESTRAMUSTINE		0.155844		0.586	-0.0833333	0	0	1
BP 897	DOPAMINE				0.64		0	0	1
BENAZEPRIL	HYDROCHLOROTHIAZIDE	0.2	0.393617		0.78	0.164524	1	0	1
ARACHIDONIC ACID	ASPIRIN				0.613	-0.0605263	1	0	1
2-METHOXYESTRADIOL	PACLITAXEL	0			0.614	0.0456349	1	0	1
CHLORAMPHENICOL	GENTAMICIN	0	0.146341		0.42	-0.166667	1	0	1
GEFITINIB	METFORMIN	0	0.167401	0.428571	0.655	0.270202	1	0	1
DIHYDROLIPOIC ACID	VITAMIN E				0.401	0.753247	1	0	1
CAFFEINE	DMCM				0.395	0.772381	1	0	1
DOXORUBICIN	VINCRISTINE	0.148148	0.137868		0.664	-0.172222	1	0	1
CLARITHROMYCIN	PYRAZINAMIDE		0.104839		0.601	0.111111	1	0	1
CISPLATIN	THEOPHYLLINE		0.139535		0.678	0.430147	1	0	1
FENTANYL	WAY-100635	0			0.412		0	0	1
ABT-263	APIGENIN				0.411		1	1	0
GENISTEIN	HESPERIDIN	0			0.41		1	0	1
DEXAMETHASONE	GENISTEIN	0			0.617	-0.0875	1	0	1
CHLORAMPHENICOL	TETRACYCLINE	0	0.142857		0.444	-0.166667	1	1	0
ARGATROBAN	HEPARIN	0	0.144144	1	0.582		1	0	1
LIDOCAINE	METHADONE	0	0.195556	0.5	0.724	-0.120833	1	0	1
AMOXICILLIN	CLAVULANATE				0.674		1	0	1
DEXAMETHASONE	PACLITAXEL	0	0.165187	1	0.582	0.21149	0	1	0
BRADYKININ	VASOPRESSIN	0			0.538	0.0416667	1	0	1
QUERCETIN	RIBAVIRIN	0			0.553	-0.0580065	1	0	1
KETAMINE	LITHIUM	0	0.113333	0.5	0.665	0.201471	1	1	0
PROCATEROL	THEOPHYLLINE	0		1	0.379		1	1	0
AZELASTINE	HISTAMINE		0.21164	0	0.661		0	1	0
CLONIDINE	NALOXONE	0	0.146226	1	0.608	0.333333	0	0	1
BORTEZOMIB	LAPATINIB	0	0.0984127	1	0.684	0.737269	1	0	1
DIPYRIDAMOLE	PREDNISOLONE	0	0.141732		0.606	-0.155556	1	0	1
LOVASTATIN	NIACIN		0.168627	1	0.328	0.442857	1	0	1
DAMGO	DPDPE				0.544	-0.25	1	0	1
PLATINUM	TAXANES				0.538	-0.166667	1	1	0
ERYTHROMYCIN	PENICILLIN	0	0.0375				1	0	1
CERULENIN	TAMOXIFEN	0		1	0.481	0.121528	1	0	1
DEXAMETHASONE	INDOMETHACIN	0.0357143	0.175487	1	0.595	-0.0875	0	0	1
ICATIBANT	PYRILAMINE	0	0		0.443	-0.266667	1	0	1
CISPLATIN	METFORMIN		0.192		0.636	0.124052	0	1	0
HYDROXYCHLOROQUINE	METHOTREXATE	0	0.163265		0.66	0.413377	1	0	1
PROGESTERONE	THEOPHYLLINE	0	0.0894309	0.5	0.685	0.206486	1	0	1
LOPINAVIR	RITONAVIR	0.142857		1	0.337	-0.111111	1	0	1
GENTAMICIN	STREPTOMYCIN	0	0.172043		0.281		1	1	0
CARBOPLATIN	IMATINIB	0	0.2075		0.706	0.0928571	1	1	0
PPADS	SURAMIN				0.465	-0.00897436	0	0	1
CAPECITABINE	TAXANE	0			0.453	0.0428571	1	1	0
FLUOROURACIL	METHOTREXATE	0	0.187348		0.736	-0.370296	1	0	1
CAMP	NALOXONE				0.576	-0.166667	1	0	1
CARBOPLATIN	CURCUMIN	0			0.601	-0.113636	1	0	1
PEMETREXED	RESVERATROL	0			0.597	-0.0953654	1	0	1
IMATINIB	TAXANES				0.576	-0.144444	1	0	1
DILTIAZEM	NIMODIPINE	0	0.115242		0.7	-0.197727	1	0	1
CARBOPLATIN	ROSIGLITAZONE	0	0.152542		0.595	0.0648148	1	0	1
CISPLATIN	FLAVOPIRIDOL				0.668	0.231429	1	0	1
MELATONIN	TAMOXIFEN	0.0344828	0.144695	1	0.689	-0.0716346	1	0	1
ATP	CIBACRON BLUE				0.413	0.651282	0	0	1
DOCETAXEL	TAXANES				0.539	0.130827	1	0	1
RAPAMYCIN	SB203580				0.569	0.1	1	0	1
EPINEPHRINE	NITROPRUSSIDE	0	0.0792079	1	0.471	0.716783	1	0	1
IVERMECTIN	LEVAMISOLE	0			0.585	-0.391667	1	0	1
2-METHOXYESTRADIOL	QUERCETIN	0			0.682	0.161111	1	0	1
FTY720	SIROLIMUS		0.106101		0.356		1	0	1
FLUPIRTINE	NMDA	0			0.576	0.75	0	0	1
CIPROXIFAN	HALOPERIDOL	0			0.409	0.859848	1	0	1
ALDOSTERONE	CAMP				0.623	-0.5	1	0	1
CISPLATIN	FLUOROURACIL		0.179856		0.738	-0.356667	1	0	1
ERYTHROMYCIN	GENTAMICIN	0	0.135338		0.535	-0.222222	0	1	0
DEXKETOPROFEN	TRAMADOL	0.0833333		0	0.303		1	0	1
GEFITINIB	GENISTEIN	0.0833333		-1	0.71	0.349308	1	0	1
8-OH-DPAT	MORPHINE				0.549	0.0508403	0	0	1
RAPAMYCIN	TIPIFARNIB	0			0.345	0.5	1	0	1
GM-CSF	PHOSPHOCHOLINE				0.317	0.433333	1	0	1
CAMP	IFN-GAMMA				0.358	0.5	1	0	1
CAMP	GHRP-6				0.373		1	0	1
CISPLATIN	LEXATUMUMAB				0.37		1	0	1
LEVAMISOLE	LITHIUM CARBONATE	0			0.375		0	0	1
APIGENIN	CURCUMIN				0.371		1	0	1
CAPSAZEPINE	FLUOXETINE				0.374		1	0	1
CURCUMIN	SIROLIMUS	0			0.587	0.116162	1	0	1
HISTAMINE	VIP				0.61	0.125	1	0	1
CARBAMAZEPINE	LAMOTRIGINE	0.153846	0.313433	1	0.671	0.524351	0	0	1
PD0325901	RAPAMYCIN			1	0.678	0.0714286	1	0	1
PHENYLEPHRINE	PRAZOSIN	0	0.196581		0.735	0.0833333	0	1	0
DAIDZEIN	GENISTEIN				0.453	-0.4375	1	1	0
CISPLATIN	RESVERATROL				0.692	0.294409	1	0	1
ISONIAZID	RIFAMPICIN	0	0.153846		0.691	-0.304563	1	0	1
GENISTEIN	SORAFENIB	0.0769231		-1	0.738	0.569281	1	0	1
CLOMIPHENE	TAMOXIFEN	0	0.140056	1	0.504		0	0	1
CHLORAMPHENICOL	DEXAMETHASONE	0	0.0891473		0.386	-0.3125	1	0	1
RAPAMYCIN	VINBLASTINE	0	0.0911681		0.565	0.4375	1	0	1
ACETYLCHOLINE	CREATINE				0.371	0.666667	1	0	1
CALCIUM	GENISTEIN	0			0.688	0.211364	0	1	0
CITALOPRAM	OLANZAPINE	0	0.40591	1	0.752	0.25863	0	0	1
ERYTHROMYCIN	PENICILLIN V	0.0952381	0.0952381		0.668		1	0	1
COCAINE	NICOTINE	0	0.0368421	1	0.789	0.25602	1	1	0
LEVETIRACETAM	TOPIRAMATE	0.0769231	0.248288	1	0.647	-0.420455	1	0	1
CLENBUTEROL	METOPROLOL	0		0	0.592	-0.491667	1	0	1
OXCARBAZEPINE	TOPIRAMATE	0.1	0.350482		0.653	-0.569264	1	0	1
L-TRYPTOPHAN	LITHIUM	0			0.396	0.131016	1	0	1
CELECOXIB	LICOFELONE	0			0.399	0.100709	1	0	1
ESTROGEN	MALATHION				0.373	0.75	1	0	1
FENTANYL	MORPHINE	0.125	0.333333	-1	0.819	-0.678571	1	0	1
LOSARTAN	PIOGLITAZONE	0	0.18677	-1	0.564	-0.125	1	0	1
PYRIMETHAMINE	TRIMETHOPRIM		0.121495	1	0.612	-0.666667	1	1	0
ESTRADIOL	OXOTREMORINE				0.451	1.01667	1	0	1
BORTEZOMIB	TRAIL				0.466	0.98875	1	0	1
CISPLATIN	QUERCETIN				0.701	0.212288	1	1	0
METHYLPREDNISOLONE	NALOXONE	0	0.0916335		0.521	-0.333333	1	0	1
PROGESTERONE	VIP				0.414	1.57018	1	0	1
CAMP	FSH				0.311		1	0	1
AMRUBICIN	DASATINIB	0			0.345		1	0	1
BERAPROST	SILDENAFIL	0			0.331		1	0	1
CAMPTOTHECIN	DOXORUBICIN	0	0		0.342		0	1	0
AZITHROMYCIN	MERCAPTOPURINE	0	0.092827		0.405	-0.166667	1	0	1
AMPICILLIN	LEVOFLOXACIN	0.0833333	0.0505051		0.411	0.333333	1	0	1
CCL11	SB203580				0.514	1	1	0	1
DAMGO	MORPHINE				0.643	-0.206349	0	0	1
CURCUMIN	RESVERATROL	0			0.637	-0.208333	1	1	0
GALLIUM NITRATE	HYDROXYUREA	0			0.409	-0.27381	1	0	1
QUERCETIN	VINCRISTINE	0		1	0.656	-0.00204678	1	1	0
GEMCITABINE	PLATINUM				0.674	0.0142857	1	1	0
CLOZAPINE	LAMOTRIGINE	0	0.271318	1	0.88	0.833893	1	0	1
GEFITINIB	SN-38	0			0.379	1.15909	1	1	0
CALCIUM	MAGNESIUM SULFATE	0			0.408	0.075	1	0	1
DIAZEPAM	URB597				0.403	0.138796	0	0	1
AMPHOTERICIN B	MILTEFOSINE	0.1					0	0	1
FLAVOPIRIDOL	PHORBOL 12-MYRISTATE-13-ACETATE	0.1					1	0	1
AMPHOTERICIN B	RAVUCONAZOLE	0.1					0	0	1
ADAROTENE	GEFITINIB	0.1					1	0	1
GM-CSF	IL-2				0.665	0.833333	1	0	1
HALOPERIDOL	SULPIRIDE	0.1		1	0.764	0.184848	0	0	1
CYTARABINE	TANESPIMYCIN				0.503	0.0666667	0	0	1
KETAMINE	MAGNESIUM SULFATE	0			0.485	0.947619	1	0	1
FLUCYTOSINE	KETOCONAZOLE		0.164634		0.264		0	0	1
ERLOTINIB	GEFITINIB	0	0.330144	1	0.907	-0.636364	1	0	1
BERBERINE	RAPAMYCIN				0.258		1	0	1
ATRA	BESTATIN	0			0.263		1	0	1
ADH-1	MELPHALAN	0			0.277		1	0	1
MELPHALAN	TAMOXIFEN	0	0.149153		0.376	-0.267361	0	1	0
MECAMYLAMINE	NICOTINE	0	0.06	0.5	0.757	0.16342	1	1	0
PROPOFOL	THIOPENTAL	0		0	0.666	-0.277922	1	0	1
DOCETAXEL	TRIFLURIDINE	0	0.00980392		0.391		1	0	1
MELATONIN	RESVERATROL	0		1	0.694	-0.0708333	1	1	0
ANANDAMIDE	ROFECOXIB				0.34	0.782051	1	0	1
DOCETAXEL	PLATINUM				0.652	0.0738095	1	0	1
MELATONIN	VITAMIN E	0			0.637	0.0961039	1	0	1
GENTAMICIN	OXACILLIN	0	0.145299		0.265		1	0	1
KETAMINE	PHYSOSTIGMINE	0	0.151515		0.676	0.811765	0	1	0
CLINDAMYCIN	RIFAMPICIN	0	0.146444		0.733		1	1	0
BEVACIZUMAB	CYCLOPHOSPHAMIDE	0			0.691	-0.213859	1	0	1
ACETYLCHOLINE	EPINEPHRINE	0	0.0348837		0.568	0.178699	1	0	1
COCAINE	LIDOCAINE	0	0.0384615	1	0.75	-0.495238	1	0	1
CHLOROQUINE	EVEROLIMUS	0	0.0579399		0.597	0.4	1	1	0
CAFFEINE	DIAZEPAM	0	0.0615942		0.611	0.481037	0	1	0
ATP	NGF				0.364		1	0	1
NMDA	ORPHENADRINE	0		1	0.688	-0.297619	0	0	1
KETOPROFEN	PARACETAMOL	0.0666667	0.219081	1	0.742	-0.766667	1	0	1
MIDOSTAURIN	RAPAMYCIN	0		1	0.699	-0.333333	1	0	1
CHLOROQUINE	SUNITINIB	0	0.0661376		0.627	0.164881	1	0	1
CAFFEINE	CISPLATIN		0.085		0.648	0.416729	1	1	0
AGMATINE	CAMP				0.7	-0.166667	0	0	1
AMIFOSTINE	PACLITAXEL	0	0.0953437		0.373	-0.127924	1	0	1
FARNESOL	GENTAMICIN				0.353	0.333333	1	0	1
CAFFEINE	METHOTREXATE	0	0.0619718		0.675	0.34507	1	0	1
FOLIC ACID	RAMIPRIL		0.0972222		0.336		1	0	1
DIPHENHYDRAMINE	THEOPHYLLINE	0.0714286	0.169492	1	0.384		0	0	1
DOXYCYCLINE	TETRACYCLINE	0	0.233333	1	0.657	-1.2	1	1	0
MORPHINE	OUABAIN	0		1	0.362		0	0	1
FSH	MELATONIN	0		1	0.367		0	0	1
CYTARABINE	FLUDARABINE		0.236025		0.777	-1.24286	1	0	1
DICLOFENAC	MISOPROSTOL	0	0.171053	1	0.442	0.981061	1	0	1
ACETYLCHOLINE	NALOXONE	0	0.0645161		0.565	0.333333	0	0	1
GEMCITABINE	SN-38	0			0.409	1.08095	0	0	1
DASATINIB	MIDOSTAURIN	0.263158		1	0.775	-0.166667	1	0	1
LAMOTRIGINE	OXCARBAZEPINE	0.0909091	0.360324	1	0.467	0.554113	0	0	1
LAPATINIB	RAPAMYCIN	0	0.148997	1	0.686	-0.583333	1	0	1
KETAMINE	MAGNESIUM	0	0.0888889		0.355		1	1	0
PRAZOSIN	PYRILAMINE	0	0		0.655	-0.393939	0	0	1
KETAMINE	MORPHINE	0.0909091	0.0686275	-0.2	0.728	-0.255844	1	0	1
ASPIRIN	METOCLOPRAMIDE	0	0.127072	0.333333	0.574	0.0964286	1	0	1
CALCIUM	TERODILINE	0			0.292		0	0	1
CAMPTOTHECIN	SURAMIN	0			0.295		1	0	1
GM-CSF	M-CSF				0.835		1	0	1
CIGLITAZONE	ROSIGLITAZONE	0			0.776		1	0	1
DIHYDROTESTOSTERONE	ESTROGEN				0.817	0	1	0	1
PIPERINE	RIFAMPICIN	0			0.739		1	0	1
AFATINIB	CETUXIMAB			1	0.754	0.382151	1	0	1
DAPSONE	PYRIMETHAMINE		0.031746		0.61	-0.25	1	1	0
LEVAMISOLE	MEBENDAZOLE	0			0.331	0.333333	0	0	1
METHYLPREDNISOLONE	VITAMIN A	0	0.00921659		0.443	0.322222	1	0	1
ATORVASTATIN	PROGUANIL	0	0.0940171		0.513	-0.609804	1	0	1
DOXORUBICIN	MITOMYCIN	0	0.0994152		0.354	0.299054	1	0	1
CALCIUM	DILTIAZEM	0	0.0888031		0.482	0.2	0	1	0
EPINEPHRINE	THROMBIN				0.596	1.33766	1	0	1
LINAGLIPTIN	TELMISARTAN		0.133641		0.263		1	0	1
BENZOCAINE	INDOMETHACIN		0.0483092		0.281		1	1	0
CISPLATIN	GENISTEIN				0.702	0.0485135	1	0	1
8-OH-DPAT	CLONIDINE				0.663	0.0125	1	0	1
ACTH	CORTICOTROPIN	0.666667	1	-1	0.839	0	1	0	1
CARBOPLATIN	TRASTUZUMAB	0			0.809	0.345238	1	0	1
CISPLATIN	PROCAINAMIDE HYDROCHLORIDE		0.0995475				0	0	1
2-METHYL-5-HT	GRANISETRON				0.66	-0.0939394	0	0	1
5-FLUOROURACIL	RESVERATROL	0			0.367	0.291667	0	0	1
BACITRACIN	OXACILLIN	0	0.0727273		0.288		1	0	1
GALLAMINE	HISTAMINE				0.597	-0.583333	0	0	1
CALCIUM	HCL		0.0909091		0.271		0	0	1
ATP	OXYTOCIN			0.333333	0.464	0.284615	1	0	1
CISPLATIN	TAMOXIFEN		0.140719		0.788	0.0403354	1	0	1
DESIPRAMINE	FLUOXETINE	0	0.151042	1	0.752	-0.445887	1	0	1
DOXORUBICIN	RESVERATROL	0			0.725	0.248366	1	1	0
AZD8055	SELUMETINIB	0		1	0.737	0.554167	1	1	0
ATROPINE	DICLOFENAC	0	0.166987	1	0.553	1.08523	1	0	1
CETRORELIX	TRIPTORELIN		0.0466667	0	0.417		0	1	0
ATP	XANTHINE			0.333333	0.379		0	0	1
MORPHINE	OXYCODONE	0	0.56658	-1	0.85	-0.878571	1	1	0
LAPATINIB	SN-38	0			0.308	1.11667	1	0	1
CAFFEINE	YOHIMBINE	0		1	0.774	0.172466	0	0	1
LITHIUM	MAGNESIUM	0	0.027027		0.341		0	1	0
LAMIVUDINE	ZIDOVUDINE	0.166667	0.546154	1	0.553	-1.1	1	0	1
BETAHISTINE	OLANZAPINE	0	0.0740741	0	0.44	-0.124012	0	0	1
ONDANSETRON	RITANSERIN	0			0.658	0.047619	0	0	1
XYLAZINE	YOHIMBINE				0.662	0.0515873	0	1	0
BOMBESIN	GLUCAGON				0.353	0.25	0	0	1
CALCIUM	POTASSIUM	0	0.12987		0.295		0	1	0
PACLITAXEL	RESVERATROL	0		1	0.742	0.105159	1	1	0
AMPA	KAINATE				0.787	0.555556	0	0	1
CINNARIZINE	DOPAMINE	0		1	0.795	0.0368906	0	0	1
APROTININ	TRANEXAMIC ACID	0	0.20904	1	0.864	-0.291667	1	0	1
DEXMEDETOMIDINE	MIDAZOLAM	0	0.141176		0.473	1.67609	1	0	1
ALLICIN	ARTESUNATE				0.333	-0.3	1	0	1
LINDANE	PICROTOXIN	0		1	0.713	-0.190909	0	0	1
MIDOSTAURIN	PONATINIB	0		1	0.793	-0.361905	1	1	0
PHENTOLAMINE	YOHIMBINE	0		1	0.732	-0.138889	0	0	1
CETUXIMAB	RAPAMYCIN	0		1	0.716	-0.0980861	1	0	1
PI-103	RAPAMYCIN	0		1	0.801	-0.255556	1	1	0
CIPROFLOXACIN	GENTAMICIN	0	0.1		0.379	0	1	1	0
ANGIOTENSIN II	LOSARTAN	0		0	0.73	-0.125	0	0	1
CISPLATIN	PLATINUM				0.762	-0.11451	1	1	0
DOPAMINE	PIRIBEDIL				0.825	-0.116667	1	0	1
GENTAMICIN	TRIMETHOPRIM	0	0.191083		0.73	-0.866667	1	1	0
ISONIAZID	RIFAMPIN	0.2	0.153846		0.741	-1.00099	1	0	1
CETUXIMAB	TEMSIROLIMUS	0.117647		1	0.845	-0.0294834	1	1	0
TETRODOTOXIN	VERATRIDINE				0.604	-1.2094	0	0	1
MORPHINE	NALTREXONE	0.0909091	0.256757	0	0.715	-0.553571	0	1	0
CORTICOTROPIN	CRF	0			0.713	-0.4	1	0	1
DOPAMINE	MELATONIN	0	0.0463576	0	0.608	0.124242	0	1	0
CLOMIPRAMINE	TRIMIPRAMINE	0	0.184855	0.777778	0.757	-0.625	0	0	1
FLURAZEPAM	PROPOFOL		0.148148	-1	0.643	-0.0531746	1	0	1
ACETYLCHOLINE	ROCURONIUM		0.025641		0.717	-0.416667	1	0	1
OLANZAPINE	SCOPOLAMINE	0	0.101392	1	0.631	0.183442	0	0	1
MORPHINE	NALORPHINE				0.713	-0.428571	0	0	1
MORPHINE	QUADAZOCINE				0.713	-0.428571	0	0	1
ERYTHROMYCIN	RIFAMPICIN	0	0.153846		0.818	-0.603175	1	0	1
BLEOMYCIN	CURCUMIN	0			0.363	-0.6	1	0	1
AMPHETAMINE	PHENCYCLIDINE	0	0.103774	1	0.477	0.597222	0	0	1
DIPHENHYDRAMINE	DONEPEZIL	0	0.101928		0.496		0	0	1
NALOXONE	NALTREXONE	0	0.151079	1	0.708	-0.591667	0	0	1
INDOMETHACIN	RAMATROBAN	0		0	0.302	0.267857	0	0	1
AMINOPHYLLINE	THEOPHYLLINE	0.2	0.6	0.5	0.735	-0.31746	0	0	1
CALCIUM	DIGOXIN	0	0.141304		0.335	0.116667	0	1	0
CLONIDINE	DEXMEDETOMIDINE	0	0.120155	-1	0.882	-0.333333	1	0	1
ACETYLCHOLINE	CALCIUM	0	0.0434783		0.571	0.741667	0	1	0
CALCIUM	GINSENG			-1	0.574	0.353846	0	1	0
ACETYLCHOLINE	NMDA	0			0.695	0.916667	0	0	1
OFLOXACIN	RIFAMPIN	0	0.2		0.36	1.15873	0	0	1
RIFAMPIN	TROVAFLOXACIN	0	0.209738		0.36	1.15873	0	0	1
ANGIOTENSIN II	KETANSERIN	0		-1	0.554	0.311765	0	0	1
CLONIDINE	PROCAINAMIDE	0	0.129707	1	0.462	0.944444	0	0	1
DOPAMINE	PHENTOLAMINE	0	0.122807	-1	0.611	0.444444	0	0	1
CIPROFLOXACIN	RIFAMPIN	0	0.143119		0.413	0.947619	0	0	1
CODEINE	MORPHINE	0	0.277603	-1	0.867	-1	0	0	1
CALCIUM	CYCLANDELATE	0			0.292	-0.05	0	0	1
ATROPINE	DARIFENACIN	0	0.155378	1	0.707	-1	0	0	1
ITRACONAZOLE	KETOCONAZOLE	0.0714286	0.265957	1	0.536	-0.833333	0	1	0
CYPROTERONE ACETATE	MIFEPRISTONE	0	0.175966		0.907		0	0	1
CALCIUM	LERCANIDIPINE	0	0.1		0.263	0.44359	0	1	0
FORMOTEROL	SALMETEROL	0.2	0.381503	-1	0.878		0	0	1
HISTAMINE	THIOPERAMIDE				0.742	-0.583333	0	1	0
CHLORAMPHENICOL	CIPROFLOXACIN	0	0.0793951		0.258	0.0333333	0	1	0
EGF	HB-EGF				0.916		1	1	0
IODOPROXYFAN	THIOPERAMIDE				0.915		0	0	1
ATROPINE	HEXAMETHONIUM				0.798	1.875	0	0	1
BORTEZOMIB	IBRUTINIB	0.0344828	0.112179	1	0.583	0.94875	0	1	0
BEPRIDIL	CALCIUM	0	0.161616	-1	0.711	-0.326515	0	1	0
MORPHINE	PENTAZOCINE		0.180064	-0.5	0.72	-0.769481	0	1	0
CALCIUM	VERAPAMIL	0	0.1125	-1	0.661	0.0311229	0	1	0
AMPHETAMINE	APOMORPHINE	0	0.157895	1	0.87	-0.18006	0	0	1
OMEPRAZOLE	PANTOPRAZOLE	0.142857	0.309469	1	0.785	-1.27778	0	0	1
BUPRENORPHINE	NALOXONE	0.142857	0.144578	0.428571	0.707	-0.611111	0	0	1
TEMAZEPAM	ZOPICLONE	1	0.238095	-1	0.964	-0.657895	0	0	1
PLATINUM	TAXANE				0.926	-0.651515	1	1	0
CHLORPROMAZINE	EPIRUBICIN	0	0.0612245		0.431	1.01786	0	0	1
AZACITIDINE	DECITABINE	0.136364	0.458065	1	0.741	-0.666667	0	0	1
DOPAMINE	REMOXIPRIDE	0		-0.142857	0.822	-0.307843	0	1	0
LEVALLORPHAN	NALOXONE	0.166667		0.333333	0.603	-1.04167	0	1	0
MOTILIN	SECRETIN				1		0	0	1
HEXOBARBITAL	THIOPENTAL			-0.2	0.912	-1.45455	1	0	1
ACETYLCHOLINE	OXOTREMORINE				0.779	-0.783333	0	0	1
GALLAMINE	TRIPITRAMINE				0.745	-0.666667	0	0	1
KETANSERIN	MIANSERIN	0		1	0.842	-0.450114	0	0	1
METOCLOPRAMIDE	SULPIRIDE	0		1	0.879	-0.147222	0	0	1
BICALUTAMIDE	HYDROXYFLUTAMIDE			1	0.857		0	0	1
ANGIOTENSIN II	CANDESARTAN	0		0	0.85	-0.366667	0	0	1
DADLE	PL017				0.901		0	0	1
PANCURONIUM	SUCCINYLCHOLINE		0.226415	0.5	0.889	-1.07424	0	0	1
ACONITINE	PROCAINAMIDE				0.867		0	0	1
CALCIUM	NICARDIPINE	0	0.130769	-1	0.737	0.10873	0	1	0
DOPAMINE	HALOPERIDOL	0	0.0558659	0	0.836	-0.172014	0	1	0
FLUTAMIDE	HYDROXYFLUTAMIDE			1	0.891		0	0	1
CLOZAPINE	DOPAMINE	0	0.0364238	-0.111111	0.818	-0.0603318	0	1	0
APOMORPHINE	HALOPERIDOL	0	0.139896	0.111111	0.885	-0.397279	0	1	0
ACETYLCHOLINE	SCOPOLAMINE	0	0.0609756		0.797	-0.901515	0	1	0
ACEBUTOLOL	ISOPRENALINE	0	0.0965517	-1	0.569	-0.0714286	0	0	1
ATROPINE	CARBACHOL	0	0.0657277	0	0.785	-0.893939	0	1	0
HALOPERIDOL	ZOTEPINE	0.176471		1	0.858	-0.356593	0	0	1
CALCIUM	FLAVOXATE	0	0.0727273	-1	0.445	0.45	0	0	1
APOMORPHINE	FLUPHENAZINE	0	0.0857143	0.2	0.826	-0.285096	0	1	0
OXYTOCIN	VASOPRESSIN	0	0.133333	-1	0.999	-1.11389	0	0	1
NICOTINE	SCOPOLAMINE	0	0.128755		0.743	1.15152	0	1	0
HALOPERIDOL	ZUCLOPENTHIXOL	0.0833333	0.414343	1	0.846	-0.440152	0	0	1
NICOTINE	NMDA	0		0.5	0.837	1.00337	0	0	1
CALCIUM	CARVEDILOL	0	0.0746269	-1	0.7	0.282577	0	1	0
ARIPIPRAZOLE	DOPAMINE		0.0191617	-0.272727	0.842	-0.0690476	0	1	0
KETAMINE	NMDA	0.666667		0.4	0.988	0	0	0	1
KETANSERIN	RITANSERIN	0		1	0.922	-0.803704	0	0	1
OXOTREMORINE	PILOCARPINE				0.918	-0.766667	0	0	1
PHYSOSTIGMINE	SCOPOLAMINE	0	0.037037		0.886	0.642857	0	1	0
ESTRADIOL	ESTRIOL		0.0579065	-1	0.57	-0.208333	0	0	1
BROMPERIDOL	NEMONAPRIDE	1			0.917	-1.2	0	0	1
NALMEFENE	TESTOSTERONE	0	0.104651		0.541	1	0	0	1
CCL19	CCL21				0.928	-1.25	0	1	0
DOPAMINE	OLANZAPINE	0	0.026694	-0.272727	0.803	-0.0725108	0	1	0
ATROPINE	PHYSOSTIGMINE	0	0.0203046		0.879	0.642857	0	1	0
DOPAMINE	METOCLOPRAMIDE	0	0.0676692	-0.333333	0.801	-0.354167	0	1	0
ESTRIOL	ESTROGEN				1	-1	0	0	1
CALCIUM	NIFEDIPINE	0	0.087108	-1	0.727	0.014882	0	1	0
GALLAMINE	PANCURONIUM				0.867	-1.25714	0	0	1
FLUPHENAZINE	HALOPERIDOL	0.1	0.224299	1	0.852	-0.594318	0	0	1
BUSPIRONE	DOPAMINE	0	0.0392157	-0.333333	0.769	0.333333	0	1	0
ARPROMIDINE	IMPROMIDINE				0.896	-1.08333	0	0	1
ATOSIBAN	OXYTOCIN	0	0.0566038		0.999	-1.11389	0	1	0
KETAMINE	MEMANTINE	0	0.0393873	0.454545	0.869	-0.34026	0	1	0
ACTH	CALCIUM	0	0.09	-1	0.459	0.914286	0	0	1
ATROPINE	MECAMYLAMINE	0	0.0724638		0.873	1.37121	0	1	0
DOPAMINE	ESTRADIOL	0	0.0195652	-1	0.608	0.916667	0	0	1
