# Supplementary material for: Five-Feature Model for Developing the Classifier for Synergistic vs. Antagonistic Drug Combinations Built by XGBoost
Source: Front Genet. 2019 Jul 9;10:600. doi: 10.3389/fgene.2019.00600 (PMC6629777; doi:10.3389/fgene.2019.00600)
Supplement: TABLE S3 — Patients who took just two kinds of drugs with an overlap of at least 5 days from TCGA. [file Table_3.XLSX]

## Sheet: Sheet1
Supplementary Table S3. Patients who took just two kinds of drugs with an overlap of at least 5 days from TCGA.
bcr_patient_barcode	drug pair	tumor
TCGA-IC-A6RF	CARBOPLATIN, PACLITAXEL	ESCA
TCGA-FP-A9TM	FLUOROURACIL, LEUCOVORIN	STAD
TCGA-64-1678	PACLITAXEL, CARBOPLATIN	LUAD
TCGA-B5-A0K4	CARBOPLATIN, PACLITAXEL	UCEC
TCGA-NK-A5D1	GEMCITABINE, CARBOPLATIN	LUSC
TCGA-06-0139	BEVACIZUMAB, CPT11	GBM
TCGA-QK-A6IG	CARBOPLATIN, PACLITAXEL	HNSC
TCGA-QK-A6IF	CARBOPLATIN, PACLITAXEL	HNSC
TCGA-LL-A441	DOCETAXEL, CYCLOPHOSPHAMIDE	BRCA
TCGA-A5-A1OK	CARBOPLATIN, PACLITAXEL	UCEC
TCGA-06-0146	CARMUSTINE (BCNU), CISPLATIN	GBM
TCGA-AJ-A3I9	CARBOPLATIN, PACLITAXEL	UCEC
TCGA-HU-8238	DIDOX, COPOLANG	STAD
TCGA-N5-A4RJ	CARBOPLATIN, PACLITAXEL	UCS
TCGA-A5-A0GJ	CARBOPLATIN, PACLITAXEL	UCEC
TCGA-AP-A5FX	CARBOPLATIN, PACLITAXEL	UCEC
TCGA-L7-A56G	CISPLATIN, PACLITAXEL	ESCA
TCGA-E2-A1AZ	CYCLOPHOSPHAMIDE, DOXORUBICIN	BRCA
TCGA-N5-A4RN	CARBOPLATIN, PACLITAXEL	UCS
TCGA-A5-A0G3	DOCETAXEL, CARBOPLATIN	UCEC
TCGA-X9-A971	DOCETAXEL, GEMCITABINE	SARC
TCGA-06-0208	CISPLATIN, CARMUSTINE (BCNU)	GBM
TCGA-FD-A43U	CISPLATIN, GEMCITABINE	BLCA
TCGA-FD-A43S	GEMCITABINE, CISPLATIN	BLCA
TCGA-N5-A4RF	CARBOPLATIN, PACLITAXEL	UCS
TCGA-34-8454	CISPLATIN, DOCETAXEL	LUSC
TCGA-29-2436	PACLITAXEL, CARBOPLATIN	OV
TCGA-JW-A5VH	CARBOPLATIN, PACLITAXEL	CESC
TCGA-DK-AA6M	GEMCITABINE, CISPLATIN	BLCA
TCGA-DK-AA6T	GEMCITABINE, CARBOPLATIN	BLCA
TCGA-DK-AA6U	GEMCITABINE, CISPLATIN	BLCA
TCGA-DK-AA6P	GEMCITABINE, CISPLATIN	BLCA
TCGA-DK-AA6R	GEMCITABINE, CISPLATIN	BLCA
TCGA-D8-A143	DOXORUBICIN, CYCLOPHOSPHAMIDE	BRCA
TCGA-F4-6856	LEUCOVORIN, FLUOROURACIL	COAD
TCGA-BH-A0DD	DOCETAXEL, CARBOPLATIN	BRCA
TCGA-EQ-8122	FLUOROURACIL, LEUCOVORIN	STAD
TCGA-HU-A4GP	DIDOX, COPOLANG	STAD
TCGA-HU-A4GT	COPOLANG, DIDOX	STAD
TCGA-25-1317	PACLITAXEL, CARBOPLATIN	OV
TCGA-UD-AAC6	CARBOPLATIN, PEMETREXED	MESO
TCGA-ZF-AA51	GEMCITABINE, CISPLATIN	BLCA
TCGA-ZF-AA53	GEMCITABINE, CISPLATIN	BLCA
TCGA-39-5037	CISPLATIN, GEMZAR (GEMCITABINE)	LUSC
TCGA-AP-A1DP	CARBOPLATIN, PACLITAXEL	UCEC
TCGA-09-1674	PACLITAXEL, CARBOPLATIN	OV
TCGA-ZF-AA5H	GEMCITABINE, CISPLATIN	BLCA
TCGA-CN-5364	PACLITAXEL, CARBOPLATIN	HNSC
TCGA-61-1899	PACLITAXEL, CARBPLATIN	OV
TCGA-61-2098	PACLITAXEL, CARBOPLATIN	OV
TCGA-69-A59K	CISPLATIN, PEMETREXED	LUAD
TCGA-QT-A5XJ	CAPECITABINE, TEMOZOLOMIDE	PCPG
TCGA-61-2092	PACLITAXEL, CARBOPLATIN	OV
TCGA-61-2094	CARBOPLATIN, PACLITAXEL	OV
TCGA-FR-A728	DABRAFENIB, TRAMETINIB	SKCM
TCGA-27-2527	VALPROIC ACID, DEXAMETHASONE	GBM
TCGA-13-1407	CARBOPLATIN, PACLITAXEL	OV
TCGA-13-1405	PACLITAXEL, CARBOPLATIN	OV
TCGA-HQ-A2OE	CISPLATIN, GEMCITABINE	BLCA
TCGA-DK-A6B6	GEMCITABINE, CISPLATIN	BLCA
TCGA-BH-A202	CARBOPLATIN, DOCETAXEL	BRCA
TCGA-HS-A5N9	GEMCITABINE, DOCETAXEL	SARC
TCGA-E9-A22G	CYCLOPHOSPHAMIDE, DOXORUBICIN	BRCA
TCGA-YL-A8HM	BICALUTAMIDE, GOSERELIN	PRAD
TCGA-YL-A8HL	BICALUTAMIDE, LEUPROLIDE	PRAD
TCGA-YL-A8HJ	BICALUTAMIDE, GOSERELIN	PRAD
TCGA-BR-6457	LEUCOVORIN, FLUOROURACIL	STAD
TCGA-24-1846	CARBOPLATIN, PACLITAXEL	OV
TCGA-97-7554	PEMETREXED, CARBOPLATIN	LUAD
TCGA-FU-A40J	CARBOPLATIN, PACLITAXEL	CESC
TCGA-13-0723	PACLITAXEL, CARBOPLATIN	OV
TCGA-13-0726	PACLITAXEL, CARBOPLATIN	OV
TCGA-3X-AAV9	GEMCITABINE, CISPLATIN	CHOL
TCGA-BR-4201	CISPLATIN, FLUOROURACIL	STAD
TCGA-25-1322	CARBO, PACLITAXEL	OV
TCGA-61-1904	DOCETAXEL, CISPLATIN	OV
TCGA-43-A56V	CARBOPLATIN, DOCETAXEL	LUSC
TCGA-55-8505	CISPLATIN, PEMETREXED	LUAD
TCGA-13-0758	PACLITAXEL, CARBOPLATIN	OV
TCGA-E2-A573	DOCETAXEL, CYCLOPHOSPHAMIDE	BRCA
TCGA-DK-A3IV	GEMCITABINE, CISPLATIN	BLCA
TCGA-DK-A3IU	GEMCITABINE, CARBOPLATIN	BLCA
TCGA-36-1574	PACLITAXEL, CARBOPLATIN	OV
TCGA-DK-A3IQ	CARBOPLATIN, GEMCITABINE	BLCA
TCGA-09-2055	CARBOPLATIN, PACLITAXEL	OV
TCGA-67-6215	CISPLATIN, PEMETREXED	LUAD
TCGA-A7-A6VV	CYCLOPHOSPHAMIDE, DOCETAXEL	BRCA
TCGA-DK-AA76	CISPLATIN, GEMCITABINE	BLCA
TCGA-06-0414	CARMUSTINE, CISPLATAIN	GBM
TCGA-09-2044	CARBOPLATIN, PACLITAXEL	OV
TCGA-A8-A086	DOCETAXEL, CYCLOPHOSPHAMIDE	BRCA
TCGA-L9-A7SV	CISPLATIN, PEMETREXED	LUAD
TCGA-VS-A8QH	GEMCITABINE, CISPLATIN	CESC
TCGA-VS-A8QM	CISPLATIN, FLUOROURACIL	CESC
TCGA-SH-A7BH	CISPLATIN, PEMETREXED	MESO
TCGA-AP-A1E3	PACLITAXEL, DOXORUBICIN	UCEC
TCGA-F5-6864	FLUOROURACIL, LEUCOVORIN	READ
TCGA-DS-A1OC	GEMCITABINE, CISPLATIN	CESC
TCGA-FU-A3WB	CISPLATIN, ALOXI	CESC
TCGA-13-1411	CARBOPLATIN, PACLITAXEL	OV
TCGA-FB-AAPZ	GEMCITABINE, OXALIPLATIN	PAAD
TCGA-36-1577	PACLITAXEL, CARBOPLATIN	OV
TCGA-13-A5FU	CARBOPLATIN, PACLITAXEL	OV
TCGA-36-1576	CARBOPLATIN, PACLITAXEL	OV
TCGA-A5-A3LO	PACLITAXEL, CARBOPLATIN	UCEC
TCGA-66-2783	CISPLATIN, VINORELBINE	LUSC
TCGA-E9-A1R0	DOXORUBICIN, CYCLOPHOSPHAMIDE	BRCA
TCGA-L3-A524	CISPLATIN, GEMCITABINE	LUSC
TCGA-13-2057	CARBOPLATIN, PACLITAXEL	OV
TCGA-71-6725	CISPLATIN, ETOPOSIDE	LUAD
TCGA-MQ-A6BL	CISPLATIN, PEMETREXED	MESO
TCGA-DX-A6B7	GEMCITABINE, DOCETAXEL	SARC
TCGA-61-1743	PACLITAXEL, CARBOPLATIN	OV
TCGA-N5-A4R8	IFOSFAMIDE, CARBOPLATIN	UCS
TCGA-WR-A838	CARBOPLATIN, PACLITAXEL	OV
TCGA-96-A4JL	GEMCITABINE, CARBOPLATIN	LUSC
TCGA-61-1734	PACLITAXEL, CARBOPLATIN	OV
TCGA-LP-A4AU	CISPLATIN, FLUOROURACIL	CESC
TCGA-G4-6298	CETUXIMAB, IRINOTECAN	COAD
TCGA-OL-A66P	CYCLOPHOSPHAMIDE, DOCETAXEL	BRCA
TCGA-BR-8483	FLUOROURACIL, CISPLATIN	STAD
TCGA-D1-A0ZZ	CARBOPLATIN, PACLITAXEL	UCEC
TCGA-N8-A56S	CARBOPLATIN, PACLITAXEL	UCS
TCGA-OL-A66O	CYCLOPHOSPHAMIDE, DOCETAXEL	BRCA
TCGA-D1-A0ZU	CARBOPLATIN, PACLITAXEL	UCEC
TCGA-5U-AB0D	CISPLATIN, ETOPOSIDE	THYM
TCGA-IQ-7630	DOCETAXEL, CETUXIMAB	HNSC
TCGA-N5-A4RU	IFOSFAMIDE, CISPLATIN	UCS
TCGA-N5-A4RM	CARBOPLATIN, PACLITAXEL	UCS
TCGA-20-1682	PACLITAXEL, CARBOPLATIN	OV
TCGA-BH-A0C3	DOXORUBICIN, CYCLOPHOSPHAMIDE	BRCA
TCGA-EY-A1GM	PACLITAXEL, CARBOPLATIN	UCEC
TCGA-K4-AAQO	GEMCITABINE, CISPLATIN	BLCA
TCGA-AG-4008	FLUOROURACIL, LEUCOVORIN	READ
TCGA-A5-A2K3	PACLITAXEL, CARBOPLATIN	UCEC
TCGA-D1-A3DA	CARBOPLATIN, PACLITAXEL	UCEC
TCGA-13-1492	CARBOPLATIN, PACLITAXEL	OV
TCGA-09-2053	CARBOPLATIN, PACLITAXEL	OV
TCGA-09-2056	PACLITAXEL, CARBOPLATIN	OV
TCGA-CN-6019	CISPLATIN, VECTIBIX	HNSC
TCGA-G2-A2EL	ETOPOSIDE, PACLITAXEL	BLCA
TCGA-24-0980	PACLITAXEL, CARBOPLATIN	OV
TCGA-AR-A256	DOXORUBICIN, CYCLOPHOSPHAMIDE	BRCA
TCGA-UY-A78L	GEMCITABINE, CISPLATNIN	BLCA
TCGA-D3-A2JL	GP100, RECOMBINANT MAGE-3.1 ANTIGEN?	SKCM
TCGA-22-5483	PACLITAXEL, CISPLATIN	LUSC
TCGA-NF-A4WX	PACLITAXEL, CARBOPLATIN	UCS
TCGA-76-6191	TEMOZOLOMIDE, BEVACIZUMAB	GBM
TCGA-85-6560	DOCETAXEL, CISPLATIN	LUSC
TCGA-66-2759	CARBOPLATIN, VINORELBINE	LUSC
TCGA-66-2758	CISPLATIN, VINORELBINE	LUSC
TCGA-61-2612	CARBOPLATIN, PACLITAXEL	OV
TCGA-18-4083	CISPLATIN, VINORELBINE	LUSC
TCGA-A7-A13D	DOCETAXEL, CYCLOPHOSPHAMIDE	BRCA
TCGA-62-8398	CARBOPLATIN, VINORELBINE	LUAD
TCGA-5B-A90C	CARBOPLATIN, PACLITAXEL	UCEC
TCGA-QG-A5YW	CAPECITABINE, OXALIPLATIN	COAD
TCGA-24-2297	CYCLOPHOSPHAMIDE, CARBOPLATIN	OV
TCGA-SC-A6LN	CARBOPLATIN, PEMETREXED	MESO
TCGA-E2-A1LH	CYCLOPHOSPHAMIDE, DOXORUBICIN	BRCA
TCGA-E2-A1LI	DOXORUBICIN, CYCLOPHOSPHAMIDE	BRCA
TCGA-12-5299	TEMOZOLOMIDE, BEVACIZUMAB	GBM
TCGA-XF-A9T5	GEMCITABINE, CISPLATIN	BLCA
TCGA-N6-A4VE	CARBOPLATIN, PACLITAXEL	UCS
TCGA-X2-A95T	DOCETAXEL, GEMCITABINE	SARC
TCGA-BH-A0DL	CYCLOPHOSPHAMIDE, DOCETAXEL	BRCA
TCGA-IN-A7NU	PACLITAXEL, CARBOPLATIN	STAD
TCGA-PT-A8TR	GEMCITABINE, DOCETAXEL	SARC
TCGA-P3-A5Q6	CETUXIMAB, CISPLATIN	HNSC
TCGA-EY-A214	CARBOPLATIN, PACLITAXEL	UCEC
TCGA-13-0911	PACLITAXEL, CARBOPLATIN	OV
TCGA-AX-A1CC	CARBOPLATIN, PACLITAXEL	UCEC
TCGA-LL-A5YO	DOCETAXEL, CYCLOPHOSPHAMIDE	BRCA
TCGA-14-1395	DEXAMETHASONE, OXALIPLATIN	GBM
TCGA-YL-A9WH	BICALUTAMIDE, TRELSTAR	PRAD
TCGA-MP-A4TF	VINORELBINE, CISPLATIN	LUAD
TCGA-MP-A4TD	CISPLATIN, GEMCITABINE	LUAD
TCGA-CU-A3YL	GEMCITABINE, CISPLATIN	BLCA
TCGA-13-0919	CARBOPLATIN, PACLITAXEL	OV
TCGA-13-0717	CARBOPLATIN, PACLITAXEL	OV
TCGA-OR-A5JM	SUNITINIB, KETOCONAZOLE	ACC
TCGA-AJ-A3EK	CARBOPLATIN, PACLITAXEL	UCEC
TCGA-NC-A5HQ	CARBOPLATIN, VINORELBINE	LUSC
TCGA-NC-A5HR	CARBOPLATIN, VINORELBINE	LUSC
TCGA-NC-A5HI	CISPLATIN, VINORELBINE	LUSC
TCGA-NC-A5HK	CISPLATIN, VINORELBINE	LUSC
TCGA-NC-A5HO	CARBOPLATIN, VINORELBINE	LUSC
TCGA-56-8629	CISPLATIN, GEMCITABINE	LUSC
TCGA-N9-A4Q8	PACLITAXEL, CARBOPLATIN	UCS
TCGA-NC-A5HE	CISPLATIN, VINORELBINE	LUSC
TCGA-NC-A5HG	CISPLATIN, VINORELBINE	LUSC
TCGA-MP-A4T8	VINORELBINE, CISPLATIN	LUAD
TCGA-CR-5247	PACLITAXEL, CARBOPLATIN	HNSC
TCGA-A5-AB3J	CARBOPLATIN, PACLITAXEL	UCEC
TCGA-94-A5I6	CISPLATIN, DOCETAXEL	LUSC
TCGA-43-2581	PEMETREXED, CISPLATIN	LUSC
TCGA-IN-A6RO	IRINOTECAN, CISPLATIN	STAD
TCGA-09-0364	CARBOPLATIN, PACLITAXEL	OV
TCGA-SY-A9G5	GEMCITABINE, CISPLATIN	BLCA
TCGA-D8-A1JC	DOXORUBICIN, CYCLOPHOSPHAMIDE	BRCA
TCGA-D8-A1JE	ADRIAMICIN, CYCLOPHOSPHAMIDE	BRCA
TCGA-5S-A9Q8	CARBOPLATIN, DOCETAXEL	UCEC
TCGA-UT-A88C	CISPLATIN, PEMETREXED	MESO
TCGA-13-2071	PACLITAXEL, CARBOPLATIN	OV
TCGA-F4-6569	LEUCOVORIN, FLUOROURACIL	COAD
TCGA-GV-A3JW	CARBOPLATIN, GEMCITABINE	BLCA
TCGA-UT-A88D	PEMETREXED, CISPLATIN	MESO
TCGA-CR-7386	PACLITAXEL, CARBOPLATIN	HNSC
TCGA-BG-A0VT	CARBOPLATIN, PACLITAXEL	UCEC
TCGA-58-8391	CARBOPLATIN, GEMCITABINE	LUSC
TCGA-AP-A1E0	PACLITAXEL, CARBOPLATIN	UCEC
TCGA-2G-AAF8	ETOPOSIDE, CISPLATIN	TGCT
TCGA-LN-A49W	CAPECITABINE, CISPLATIN	ESCA
TCGA-LN-A49U	CAPECITABINE, CISPLATIN	ESCA
TCGA-86-8054	PACLITAXEL, CISPLATIN	LUAD
TCGA-91-6848	CISPLATIN, DOCETAXEL	LUAD
TCGA-IR-A3LA	CISPLATIN, FLUOROURACIL	CESC
TCGA-BG-A0M4	PACLITAXEL, CARBOPLATIN	UCEC
TCGA-AJ-A3BD	CARBOPLATIN, PACLITAXEL	UCEC
TCGA-AJ-A3BF	PACLITAXEL, CARBOPLATIN	UCEC
TCGA-78-7535	CISPLATIN, VINBLASTINE	LUAD
TCGA-91-7771	CISPLATIN, PEMETREXED	LUAD
TCGA-N6-A4V9	CARBOPLATIN, PACLITAXEL	UCS
TCGA-39-5024	CARBOPLATIN, PACLITAXEL	LUSC
TCGA-39-5021	CARBOPLATIN, ETOPOSIDE	LUSC
TCGA-D1-A1NX	PACLITAXEL, CARBOPLATIN	UCEC
TCGA-D1-A1NY	PACLITAXEL, CARBOPLATIN	UCEC
TCGA-OL-A5D7	CYCLOPHOSPHAMIDE, DOCETAXEL	BRCA
TCGA-24-1849	DOCETAXEL, CARBOPLATIN	OV
TCGA-36-2532	PACLITAXEL, CARBOPLATIN	OV
TCGA-OY-A56Q	PACLITAXEL, CARBOPLATIN	OV
TCGA-D1-A163	CARBOPLATIN, PACLITAXEL	UCEC
TCGA-05-4425	CISPLATIN, VINORELBINE	LUAD
TCGA-05-4427	CISPLATIN, VINORELBINE	LUAD
TCGA-SH-A9CT	CISPLATIN, PEMETREXED	MESO
TCGA-OY-A56P	DOCETAXEL, CARBOPLATIN	OV
TCGA-IS-A3KA	TAMOXIFEN, MEGESTROL ACETATE	SARC
TCGA-A2-A0D0	CYCLOPHOSPHAMIDE, DOCETAXEL	BRCA
TCGA-55-7994	CARBOPLATIN, PACLITAXEL	LUAD
TCGA-55-5899	CARBOPLATIN, PACLITAXEL	LUAD
TCGA-66-2778	CISPLATIN, VINORELBINE	LUSC
TCGA-55-7995	CARBOPLATIN, PACLITAXEL	LUAD
TCGA-66-2771	CARBOPLATIN, VINORELBINE	LUSC
TCGA-XF-AAN5	CISPLATIN, GEMCITABINE	BLCA
TCGA-XF-AAN3	CISPLATIN, GEMCITABINE	BLCA
TCGA-13-0802	PACLITAXEL, CARBOPLATIN	OV
TCGA-24-0979	PACLITAXEL, CARBOPLATIN	OV
TCGA-28-5204	TEMOZOLOMIDE, TEMOZOLOMIDE	GBM
TCGA-13-2066	CARBOPLATIN, PACLITAXEL	OV
TCGA-20-1686	CARBOPLATIN, PACLITAXEL	OV
TCGA-20-1687	PACLITAXEL, CARBOPLATIN	OV
TCGA-EO-A3AV	CARBOPLATIN, PACLITAXEL	UCEC
TCGA-AJ-A3OL	CARBOPLATIN, PACLITAXEL	UCEC
TCGA-OL-A6VO	DOCETAXEL, CYCLOPHOSPHAMIDE	BRCA
TCGA-04-1367	CARBOPLATIN, PACLITAXEL	OV
TCGA-AJ-A3OJ	CARBOPLATIN, PACLITAXEL	UCEC
TCGA-58-8387	CISPLATIN, VINORELBINE	LUSC
TCGA-69-7760	CARBOPLATIN, PEMETREXED	LUAD
TCGA-69-7761	CARBOPLATIN, PEMETREXED	LUAD
TCGA-D8-A13Y	DOXORUBICIN, CYCLOPHOSPHAMIDE	BRCA
TCGA-BH-A0AV	DOCETAXEL, CYCLOPHOSPHAMIDE	BRCA
TCGA-44-A47F	PEMETREXED, CISPLATIN	LUAD
TCGA-LK-A4O7	CISPLATIN, PEMETREXED	MESO
TCGA-85-7698	ETOPOSIDE, CISPLATIN	LUSC
TCGA-44-3918	CARBOPLATIN, PEMETREXED	LUAD
TCGA-43-5670	DOCETAXEL, CISPLATIN	LUSC
TCGA-02-0007	TEMOZOLOMIDE, TEMOZOLOMIDE	GBM
TCGA-02-0004	TEMOZOLOMIDE, TEMOZOLOMIDE	GBM
TCGA-64-1679	GEMCITABINE, CISPLATIN	LUAD
TCGA-13-0899	CARBOPLATIN, PACLITAXEL	OV
TCGA-29-1781	PACLITAXEL, CARBOPLATIN	OV
TCGA-55-8508	CISPLATIN, PEMETREXED	LUAD
TCGA-13-0897	PACLITAXEL, CARBOPLATIN	OV
TCGA-13-0890	PACLITAXEL, CARBOPLATIN	OV
TCGA-13-0891	PACLITAXEL, CARBOPLATIN	OV
TCGA-CG-4477	CISPLATIN, FLUOROURACIL	STAD
TCGA-N8-A4PQ	CARBOPLATIN, PACLITAXEL	UCS
TCGA-N8-A4PI	PACLITAXEL, CARBOPLATIN	UCS
TCGA-N8-A4PM	PACLITAXEL, CARBOPLATIN	UCS
TCGA-N8-A4PN	PACLITAXEL, CARBOPLATIN	UCS
TCGA-N8-A4PO	PACLITAXEL, CARBOPLATIN	UCS
TCGA-XF-AAMF	GEMCITABINE, CARBOPLATIN	BLCA
TCGA-XF-AAMG	CISPLATIN, GEMCITABINE	BLCA
TCGA-XF-AAMJ	GEMCITABINE, PLATINUM	BLCA
TCGA-XF-AAMR	CISPLATIN, GEMCITABINE	BLCA
TCGA-XF-AAMY	GEMCITABINE, CARBOPLATIN	BLCA
TCGA-IW-A3M4	DOCETAXEL, GEMCITABINE	SARC
TCGA-GM-A5PV	DOCETAXEL, CYCLOPHOSPHAMIDE	BRCA
TCGA-CF-A47S	BCG, DOXORUBICIN	BLCA
TCGA-CF-A47T	CARBOPLATIN, FLUOROURACIL	BLCA
TCGA-61-1915	PACLITAXEL, CARBOPLATIN	OV
TCGA-44-4112	CISPLATIN, PEMETREXED	LUAD
TCGA-61-1913	CARBOPLATIN, DOCETAXEL	OV
TCGA-90-A4EE	CISPLATIN, DOCETAXEL	LUSC
TCGA-95-7567	CISPLATIN, DOCETAXEL	LUAD
TCGA-AP-A05O	CARBOPLATIN, PACLITAXEL	UCEC
TCGA-AP-A05H	CARBOPLATIN, PACLITAXEL	UCEC
TCGA-AP-A05J	PACLITAXEL, CARBOPLATIN	UCEC
TCGA-DQ-7590	CARBOPLATIN, PACLITAXEL	HNSC
TCGA-DQ-7593	CARBOPLATIN, PACLITAXEL	HNSC
TCGA-EY-A3L3	PACLITAXEL, CARBOPLATIN	UCEC
TCGA-02-0074	TEMOZOLOMIDE, TEMOZOLOMIDE	GBM
TCGA-AP-A054	PACLITAXEL, CARBOPLATIN	UCEC
TCGA-A7-A4SD	DOCETAXEL, CYCLOPHOSPHAMIDE	BRCA
TCGA-12-1099	BEVACIZUMAB, TEMODOR	GBM
TCGA-GN-A4U4	AXITINIB, IPILIMUMAB	SKCM
TCGA-BH-A0B0	DOXORUBICIN, CYCLOPHOSPHAMIDE	BRCA
TCGA-05-4432	CISPLATIN, VINORELBINE	LUAD
TCGA-BH-A0BT	DOXORUBICIN, CYCLOPHOSPHAMIDE	BRCA
TCGA-44-8117	CISPLATIN, DOCETAXEL	LUAD
TCGA-BH-A0BS	DOXORUBICIN, CYCLOPHOSPHAMIDE	BRCA
TCGA-3A-A9I5	GEMCITABINE, FLUOROURACIL	PAAD
TCGA-02-0104	TEMOZOLOMIDE, TEMOZOLOMIDE	GBM
TCGA-VQ-A91V	CISPLATIN, FLUOROURACIL	STAD
TCGA-06-5414	TEMOZOLOMIDE, HYDROCHOROQUINE	GBM
TCGA-XF-A9SX	GEMCITABINE, PLATINUM	BLCA
TCGA-XF-A9SY	CARBOPLATIN, GEMCITABINE	BLCA
TCGA-XF-A9SZ	GEMCITABINE, CISPLATIN	BLCA
TCGA-W6-AA0S	GEMCITABINE, CISPLATIN	CHOL
TCGA-IW-A3M6	GEMCITABINE, DOCETAXEL	SARC
TCGA-EB-A85J	DACARBAZINE, VINCRISTINE	SKCM
TCGA-E6-A8L9	PACLITAXEL, CARBOPLATIN	UCEC
TCGA-61-1901	CARBOPLATIN, DOCETAXEL	OV
TCGA-86-7713	ETOPOSIDE, CISPLATIN	LUAD
TCGA-86-7711	CISPLATIN, ETOPOSIDE	LUAD
TCGA-E9-A248	CYCLOPHOSPHAMIDE, DOXORUBICIN	BRCA
TCGA-YB-A89D	GEMCITABINE, 5-FLUOROURACIL<U+200E>	PAAD
TCGA-10-0933	PACLITAXEL, CARBOPLATIN	OV
TCGA-A7-A26F	DOCETAXEL, CYCLOPHOSPHAMIDE	BRCA
TCGA-A7-A26G	DOCETAXEL, CYCLOPHOSPHAMIDE	BRCA
TCGA-A7-A26I	DOCETAXEL, CYCLOPHOSPHAMIDE	BRCA
TCGA-60-2720	CARBOPLATIN, PACLITAXEL	LUSC
TCGA-AX-A06F	CARBOPLATIN, PACLITAXEL	UCEC
TCGA-DX-A8BT	GEMCITABINE, DOCETAXEL	SARC
TCGA-60-2722	CARBOPLATIN, PACLITAXEL	LUSC
TCGA-2X-A9D5	CISPLATIN, ETOPOSIDE	TGCT
TCGA-DK-A1A7	GEMCITABINE, CISPLATIN	BLCA
TCGA-BH-A28O	CYCLOPHOSPHAMIDE, DOXORUBICIN	BRCA
TCGA-UW-A7GR	INTERFERON ALFACON-1, SORAFENIB	KICH
TCGA-KQ-A41P	CARBOPLATIN, GEMCITABINE	BLCA
TCGA-KD-A5QU	GEMCITABINE, CISPLATIN	SARC
TCGA-K1-A3PN	GEMCITABINE, DOCETAXEL	SARC
TCGA-61-1910	PACLITAXEL, CARBOPLATIN	OV
TCGA-FD-A62S	GEMCITABINE, CARBOPLATIN	BLCA
TCGA-3M-AB46	FLUOROURACIL, LEUCOVORIN	STAD
TCGA-IE-A4EH	DOCETAXEL, GEMCITABINE	SARC
TCGA-13-1512	PACLITAXEL, CARBOPLATIN	OV
TCGA-95-7562	CISPLATIN, PEMETREXED	LUAD
TCGA-10-0934	PACLITAXEL, CARBOPLATIN	OV
TCGA-BK-A26L	CARBOPLATIN, PACLITAXEL	UCEC
TCGA-24-1413	PACLITAXEL, CARBOPLATIN	OV
TCGA-DK-A1AC	GEMCITABINE, CISPLATIN	BLCA
TCGA-AG-3611	LEUCOVORIN, FLUOROURACIL	READ
TCGA-FI-A2EU	CARBOPLATIN, PACLITAXEL	UCEC
TCGA-S6-A8JY	ETOPOSIDE, CISPLATIN	TGCT
TCGA-58-A46L	CARBOPLATIN, DOCETAXEL	LUSC
TCGA-VS-A8EC	CARBOPLATIN, PACLITAXEL	CESC
TCGA-58-A46K	CARBOPLATIN, VINORELBINE	LUSC
TCGA-58-A46J	CARBOPLATIN, VINORELBINE	LUSC
TCGA-FP-7998	CISPLATIN, FLUOROURACIL	STAD
TCGA-13-A5FT	CISPLATIN, PACLITAXEL	OV
TCGA-FF-8062	RITUXIMAB, CHOP	DLBC
TCGA-FF-8061	EPOCH, RITUXIMAB	DLBC
TCGA-A2-A25F	DOCETAXEL, CYCLOPHOSPHAMIDE	BRCA
TCGA-BH-A0C1	DOXORUBICIN, CYCLOPHOSPHAMIDE	BRCA
TCGA-B5-A5OD	CARBOPLATIN, PACLITAXEL	UCEC
TCGA-BS-A0U8	DOXORUBICIN, CISPLATIN	UCEC
TCGA-55-7576	PEMETREXED, CISPLATIN	LUAD
TCGA-61-1727	DOCETAXEL, CARBOPLATIN	OV
TCGA-LN-A8HZ	CAPECITABINE, CISPLATIN	ESCA
TCGA-78-7161	VINORELBINE, CISPLATIN	LUAD
TCGA-36-2549	PACLITAXEL, CARBOPLATIN	OV
TCGA-36-2548	PACLITAXEL, CARBOPLATIN	OV
TCGA-DQ-7594	PACLITAXEL, CARBOPLATIN	HNSC
TCGA-09-0365	PACLITAXEL, CARBOPLATIN	OV
TCGA-36-2545	PACLITAXEL, CARBOPLATIN	OV
TCGA-DQ-7591	CARBOPLATIN, PACLITAXEL	HNSC
TCGA-EB-A6QZ	DACARBAZINE, VINCRISTINE	SKCM
TCGA-23-2078	PACLITAXEL, CARBOPLATIN	OV
TCGA-CR-7389	PACLITAXEL, CARBOPLATIN	HNSC
TCGA-CR-7383	PACLITAXEL, CARBOPLATIN	HNSC
TCGA-56-7823	CISPLATIN, GEMCITABINE	LUSC
TCGA-23-1809	CARBOPLATIN, PACLITAXEL	OV
TCGA-85-7697	CISPLATIN, ETOPOSIDE	LUSC
TCGA-23-1029	CISPLATIN, PACILTAXEL	OV
TCGA-EW-A1P4	CYCLOPHOSPHAMIDE, DOCETAXEL	BRCA
TCGA-EY-A2OO	CARBOPLATIN, PACLITAXEL	UCEC
TCGA-D1-A17U	CARBOPLATIN, PACLITAXEL	UCEC
TCGA-EB-A5FP	DACARBAZINE, CARBOPLATIN	SKCM
TCGA-05-5428	CISPLATIN, VINORELBINE	LUAD
TCGA-BG-A0MS	PACLITAXEL, CARBOPLATIN	UCEC
TCGA-E5-A4TZ	GEMCITABINE, CISPLATIN	BLCA
TCGA-28-6450	TEMOZOLOMIDE, TEMOXOLOMIDE	GBM
TCGA-86-8076	ETOPOSIDE, CISPLATIN	LUAD
TCGA-08-0244	TEMODOR, THALIDOMIDE	GBM
TCGA-B5-A0K8	CARBOPLATIN, PACLITAXEL	UCEC
TCGA-3B-A9HP	GEMCITABINE, DOCETAXEL	SARC
TCGA-53-A4EZ	CISPLATIN, VINORELBINE	LUAD
TCGA-86-8671	CISPLATIN, ETOPOSIDE	LUAD
TCGA-86-8674	VINBLASTINE, CISPLATIN	LUAD
TCGA-FI-A2EY	CARBOPLATIN, PACLITAXEL	UCEC
TCGA-98-A53I	VINORELBINE, CISPLATIN	LUSC
TCGA-55-6712	CARBOPLATIN, PACLITAXEL	LUAD
TCGA-AA-3955	CAPECITABINE, OXALIPLATIN	COAD
TCGA-57-1585	CARBOPLATIN, PACLITAXEL	OV
TCGA-VR-A8ER	FLUOROURACIL, CISPLATIN	ESCA
TCGA-LL-A73Y	DOCETAXEL, CYCLOPHOSPHAMIDE	BRCA
TCGA-G2-AA3C	CISPLATIN, GEMCITABINE	BLCA
TCGA-QK-A8Z7	CARBOPLATIN, PACLITAXEL	HNSC
TCGA-DX-AB3B	DOXORUBICIN, IFOSFAMIDE	SARC
TCGA-29-2428	CARBOPLATIN, PACLITAXEL	OV
TCGA-CV-5434	CARBOPLATIN, PACLITAXEL	HNSC
TCGA-85-A512	ETOPOSIDE, CISPLATIN	LUSC
TCGA-AG-3732	CAPECITABINE, BEVACIZUMAB	READ
TCGA-05-4398	CARBOPLATIN, ETOPOSIDE	LUAD
TCGA-05-4390	CISPLATIN, VINORELBINE	LUAD
TCGA-95-A4VP	CARBOPLATIN, PACLITAXEL	LUAD
TCGA-95-A4VK	CISPLATIN, PEMETREXED	LUAD
TCGA-CR-7393	PACLITAXEL, CARBOPLATIN	HNSC
TCGA-CR-7397	PACLITAXEL, CARBOPLATIN	HNSC
TCGA-02-0055	TEMOZOLOMIDE, TEMOZOLOMIDE	GBM
TCGA-64-5775	PACLITAXEL, CARBOPLATIN	LUAD
TCGA-YC-A89H	CISPLATIN, GEMCITABINE	BLCA
TCGA-FD-A6TC	GEMCITABINE, CARBOPLATIN	BLCA
TCGA-13-1482	CARBOPLATIN, PACILTAXEL	OV
TCGA-13-1484	PACLITAXEL, CARBOPLATIN	OV
TCGA-13-1485	CARBOPLATIN, PACILTAXEL	OV
TCGA-FP-8211	CAPECITABINE, OXALIPLATIN	STAD
TCGA-OL-A5RU	CYCLOPHOSPHAMIDE, DOCETAXEL	BRCA
TCGA-85-6798	ETOPOSIDE, CISPLATIN	LUSC
TCGA-OL-A5RZ	DOXORUBICIN, CYCLOPHOSPHAMIDE	BRCA
TCGA-C5-A7X5	CARBOPLATIN, PACLITAXEL	CESC
TCGA-D7-6818	5 FLUOROURACILUM, LEUCOVORIN	STAD
TCGA-GV-A3QH	CISPLATIN, GEMCITABINE	BLCA
TCGA-GV-A3QF	CARBOPLATIN, GEMCITABINE	BLCA
TCGA-63-A5MV	CISPLATIN, VINORELBINE TARTRATE	LUSC
TCGA-63-A5MU	CISPLATIN, VINORELBIN TARTRATE	LUSC
TCGA-63-A5MP	CISPLATIN, VINORELBINE TARTRATE	LUSC
TCGA-31-1956	CARBOPLATIN, PACLITAXEL	OV
TCGA-BK-A0CB	CARBOPLATIN, DOCETAXEL	UCEC
TCGA-43-A474	CARBOPLATIN, DOCETAXEL	LUSC
TCGA-43-A475	CISPLATIN, DOCETAXEL	LUSC
TCGA-BH-A0E6	DOCETAXEL, CYCLOPHOSPHAMIDE	BRCA
TCGA-AR-A0TP	CYCLOPHOSPHAMIDE, DOXORUBICIN	BRCA
TCGA-B5-A0JN	PACLITAXEL, CARBOPLATIN	UCEC
TCGA-15-1444	CARMUSTINE, IRINOTECAN	GBM
TCGA-51-4081	CISPLATIN, VINORELBINE	LUSC
TCGA-EY-A54A	CARBOPLATIN, PACLITAXEL	UCEC
TCGA-ER-A19E	PACLITAXEL, CARBOPLATIN	SKCM
TCGA-2E-A9G8	PACLITAXEL, CARBOPLATIN	UCEC
TCGA-04-1370	PACLITAXEL, CARBOPLATIN	OV
TCGA-FI-A2D2	CARBOPLATIN, PACLITAXEL	UCEC
TCGA-LN-A4A3	CAPECITABINE, CISPLATIN	ESCA
TCGA-LN-A4A2	CAPECITABINE, CISPLATIN	ESCA
TCGA-LN-A4A1	CISPLATIN, CAPECITABINE	ESCA
TCGA-ZN-A9VP	CISPLATIN, PEMETREXED	MESO
TCGA-92-8064	CISPLATIN, VINORELBINE	LUSC
TCGA-BA-4075	CARBOPLATIN, PACLITAXEL	HNSC
TCGA-MH-A855	CARBOPLATIN, PEMETREXED	KIRP
TCGA-FF-8041	RITUXIMAB, EPOCH	DLBC
TCGA-FF-8042	RITUXIMAB, CHOP	DLBC
TCGA-FF-8046	RITUXIMAB, CHOP	DLBC
TCGA-13-1477	CARBOPLATIN, PACILTAXEL	OV
TCGA-13-0921	CISPLATIN, PACLITAXEL	OV
TCGA-VR-AA4D	FLUOROURACIL, LEUCOVORIN	ESCA
TCGA-AA-3678	LEUCOVORIN, FLUOROURACIL	COAD
TCGA-FJ-A3Z9	GEMCITABINE, CISPLATIN	BLCA
TCGA-85-8351	CISPLATIN, ETOPOSIDE	LUSC
TCGA-56-8308	PACLITAXEL, CARBOPLATIN	LUSC
TCGA-44-3396	CARBOPLATIN, PEMETREXED	LUAD
TCGA-L9-A743	DOCETAXEL, CISPLATIN	LUAD
TCGA-EY-A2OM	PACLITAXEL, CARBOPLATIN	UCEC
TCGA-4V-A9QQ	ETOPOSIDE, CISPLATIN	THYM
TCGA-55-6979	CARBOPLATIN, PACLITAXEL	LUAD
TCGA-FJ-A3ZF	GEMCITABINE, CISPLATIN	BLCA
TCGA-CR-7367	PACLITAXEL, CARBOPLATIN	HNSC
TCGA-EY-A4KR	CARBOPLATIN, PACLITAXEL	UCEC
TCGA-EB-A553	DACARBAZINE, CARBOPLATIN	SKCM
TCGA-85-A50Z	ETOPOSIDE, CISPLATIN	LUSC
TCGA-06-5411	TEMOZOLOMIDE, BEVACIZUMAB	GBM
TCGA-36-1581	PACLITAXEL, CARBOPLATIN	OV
TCGA-06-0939	IRINOTECAN, BEVACIZUMAB	GBM
TCGA-3P-A9WA	PACLITAXEL, CARBOPLATIN	OV
TCGA-A2-A0YJ	CYCLOPHOSPHAMIDE, DOCETAXEL	BRCA
TCGA-OL-A5S0	PACLITAXEL, TRASTUZUMAB	BRCA
TCGA-GU-A42R	CARBOPLATIN, GEMCITABINE	BLCA
TCGA-50-5051	CARBOPLATIN, PACLITAXEL	LUAD
TCGA-86-8279	ETOPOSIDE, CISPLATIN	LUAD
TCGA-BH-A18F	DOCETAXEL, CYCLOPHOSPHAMIDE	BRCA
TCGA-BH-A18I	DOCETAXEL, CYCLOPHOSPHAMIDE	BRCA
TCGA-CR-7402	CARBOPLATIN, PACLITAXEL	HNSC
TCGA-CN-4737	VECTIBIX, CISPLATIN	HNSC
TCGA-CN-4735	CISPLATIN, VECTIBIX	HNSC
TCGA-EO-A2CG	CARBOPLATIN, PACLITAXEL	UCEC
TCGA-33-6737	CARBOPLATIN, GEMCITABINE	LUSC
TCGA-BG-A3PP	PACLITAXEL, CARBOPLATIN	UCEC
TCGA-60-2708	GEMCITABINE, CARBOPLATIN	LUSC
TCGA-86-6562	VINBLASTINE, CISPLATIN	LUAD
TCGA-08-0510	TEMODOR, THALIDOMIDE	GBM
TCGA-LN-A7HZ	CAPECITABINE, CISPLATIN	ESCA
TCGA-LN-A7HY	CAPECITABINE, CISPLATIN	ESCA
TCGA-A2-A04Q	DOXORUBICIN, CYCLOPHOSPHAMIDE	BRCA
TCGA-44-2659	CISPLATIN, PEMETREXED	LUAD
TCGA-BH-A0B9	DOXORUBICIN, CYCLOPHOSPHAMIDE	BRCA
TCGA-ZH-A8Y5	GEMCITABINE, CISPLATIN	CHOL
TCGA-DI-A1BU	CARBOPLATIN, PACLITAXEL	UCEC
TCGA-B5-A11R	CARBOPLATIN, PACLITAXEL	UCEC
TCGA-78-7158	CARBOPLATIN, PACLITAXEL	LUAD
TCGA-FD-A3B4	GEMCITABINE, CISPLATIN	BLCA
TCGA-D1-A179	CARBOPLATIN, PACLITAXEL	UCEC
TCGA-56-A62T	CARBOPLATIN, PACLITAXEL	LUSC
TCGA-M8-A5N4	LEUCOVORIN, FLUOROURACIL	PAAD
TCGA-13-1488	CARBOPLATIN, PACILTAXEL	OV
TCGA-B5-A1N2	CARBOPLATIN, PACLITAXEL	UCEC
TCGA-AF-3913	CAPECITABINE, OXALIPLATIN	READ
TCGA-BH-A0BW	DOXORUBICIN, CYCLOPHOSPHAMIDE	BRCA
TCGA-50-5933	CARBOPLATIN, PACLITAXEL	LUAD
TCGA-D1-A16J	PACLITAXEL, CARBOPLATIN	UCEC
TCGA-P3-A6T6	CETUXIMAB, PACLITAXEL	HNSC
TCGA-18-3417	CISPLATIN, VINORELBINE	LUSC
TCGA-CN-4728	VECTIBIX, CISPLATIN	HNSC
TCGA-AR-A2LR	DOXORUBICIN, CYCLOPHOSPHAMIDE	BRCA
TCGA-33-6738	GEMCITABINE, CISPLATIN	LUSC
TCGA-38-4628	CARBOPLATIN, PACLITAXEL	LUAD
TCGA-73-4666	PACLITAXEL, CARBOPLATIN	LUAD
TCGA-60-2713	GEMCITABINE, CISPLATIN	LUSC
TCGA-IG-A7DP	CARBOPLATIN, GEMCITABINE	ESCA
TCGA-AX-A06H	PACLITAXEL, CARBOPLATIN	UCEC
TCGA-AG-3893	LEUCOVORIN, FLUOROURACIL	READ
TCGA-04-1356	CARBOPLATIN, PACLITAXEL	OV
TCGA-13-0761	CARBOPLATIN, DOCETAXEL	OV
TCGA-R6-A8W5	OXALIPLATIN, 5 FLUOROURACIL	ESCA
TCGA-13-0889	PACLITAXEL, CARBOPLATIN	OV
TCGA-02-0060	TEMOZOLOMIDE, TEMOZOLOMIDE	GBM
TCGA-VQ-A91Z	FLUOROURACIL, LEUCOVORIN	STAD
TCGA-02-0069	TEMOZOLOMIDE, TEMOZOLOMIDE	GBM
TCGA-46-6025	CISPLATIN, GEMCITABINE	LUSC
TCGA-LT-A5Z6	GEMCITABINE, CISPLATIN	BLCA
TCGA-86-8280	CISPLATIN, ETOPOSIDE	LUAD
TCGA-A5-A0VQ	CARBOPLATIN, PACLITAXEL	UCEC
TCGA-LN-A49R	CAPECITABINE, CISPLATIN	ESCA
TCGA-D1-A15W	PACLITAXEL, CARBOPLATIN	UCEC
TCGA-D1-A15V	CARBOPLATIN, PACLITAXEL	UCEC
TCGA-FD-A3SO	GEMCITABINE, CISPLATIN	BLCA
TCGA-LN-A49V	CAPECITABINE, CISPLATIN	ESCA
TCGA-FD-A3SR	GEMCITABINE, CISPLATIN	BLCA
TCGA-FD-A3SQ	CISPLATIN, GEMCITABINE	BLCA
TCGA-2G-AAFN	ETOPOSIDE, CISPLATIN	TGCT
TCGA-62-A46S	ERLOTINIB, PLACEBO	LUAD
TCGA-62-A46U	CARBOPLATIN, VINORELBINE	LUAD
TCGA-62-A46Y	CISPLATIN, VINORELBINE	LUAD
TCGA-MQ-A6BQ	CISPLATIN, PEMETREXED	MESO
TCGA-55-A48X	CARBOPLATIN, PEMETREXED	LUAD
TCGA-55-A48Y	CARBOPLATIN, PEMETREXED	LUAD
TCGA-55-A48Z	CISPLATIN, PEMETREXED	LUAD
TCGA-61-1895	CARBOPLATIN, DOCETAXEL	OV
TCGA-N7-A4Y8	PACLITAXEL, CARBOPLATIN	UCS
TCGA-22-5479	PACLITAXEL, CARBOPLATIN	LUSC
TCGA-UD-AAC5	CISPLATIN, PEMETREXED	MESO
TCGA-36-2552	PACLITAXEL, CARBOPLATIN	OV
TCGA-94-7033	CISPLATIN, DOCETAXEL	LUSC
TCGA-E6-A1LZ	PACLITAXEL, CARBOPLATIN	UCEC
TCGA-63-A5MM	VINORELBINE, CISPLATIN	LUSC
TCGA-63-A5ML	VINORELBINE, CISPLATIN	LUSC
TCGA-SC-A6LQ	PEMETREXED, CISPLATIN	MESO
TCGA-D3-A1Q9	LEUPROLIDE, GP-100	SKCM
TCGA-63-A5MB	CISPLATIN, VINORELBINE	LUSC
TCGA-13-0795	PACLITAXEL, CARBOPLATIN	OV
TCGA-13-0794	CARBOPLATIN, DOCETAXEL	OV
TCGA-13-0797	PACLITAXEL, CARBOPLATIN	OV
TCGA-61-1995	CISPLATIN, PACLITAXEL	OV
TCGA-FD-A5C0	CARBOPLATIN, PACLITAXEL	BLCA
TCGA-FD-A5C1	CISPLATIN, GEMCITABINE	BLCA
TCGA-XU-A933	CISPLATIN, ETOPOSIDE	THYM
TCGA-43-8115	CARBOPLATIN, PACLITAXEL	LUSC
TCGA-LB-A7SX	GEMCITABINE, PACLITAXEL	PAAD
TCGA-AC-A62V	DENOSUMAB, PACLITAXEL	BRCA
TCGA-63-A5MT	CISPLATIN, VINORELBINE TARTRATE	LUSC
TCGA-BT-A2LA	CARBOPLATIN, ETOPOSIDE	BLCA
TCGA-BT-A2LD	CARBOPLATIN, PACLITAXEL	BLCA
TCGA-55-7283	CARBOPLATIN, PEMETREXED	LUAD
TCGA-EB-A4OY	TOREMIFENE, LOMUSTINE	SKCM
TCGA-D1-A16D	PACLITAXEL, CARBOPLATIN	UCEC
TCGA-CR-6484	PACLITAXEL, CARBOPLATIN	HNSC
TCGA-97-8174	VINORELBINE, CISPLATIN	LUAD
TCGA-CR-6481	PACLITAXEL, CARBOPLATIN	HNSC
TCGA-D8-A1JA	DOXORUBICIN, CYCLOPHOSPHAMIDE	BRCA
TCGA-D8-A1JB	DOXORUBICIN, CYCLOPHOSPHAMIDE	BRCA
TCGA-D8-A1JD	DOXORUBICIN, CYCLOPHOSPHAMIDE	BRCA
TCGA-D8-A1JJ	DOXORUBICIN, CYCLOPHOSPHAMIDE	BRCA
TCGA-EY-A3QX	PACLITAXEL, CARBOPLATIN	UCEC
TCGA-12-0654	MAB I-131, MU81C6	GBM
TCGA-36-2542	PACLITAXEL, CARBOPLATIN	OV
TCGA-D7-6527	FLUOROURACIL, LEUCOVORIN	STAD
TCGA-C8-A26W	DOXORUBICIN, CYCLOPHOSPHAMIDE	BRCA
TCGA-13-0805	PACLITAXEL, CARBOPLATIN	OV
TCGA-B5-A0JZ	PACLITAXEL, CARBOPLATIN	UCEC
TCGA-50-6590	PACLITAXEL, CARBOPLATIN	LUAD
TCGA-W5-AA36	GEMCITABINE, CAPECITABINE	CHOL
TCGA-AA-A01T	FLUOROURACIL, LEUCOVORIN	COAD
TCGA-86-7954	CARBOPLATIN, PACLITAXEL	LUAD
TCGA-56-A4BW	CARBOPLATIN, PACLITAXEL	LUSC
TCGA-BG-A0M6	CARBOPLATIN, PACLITAXEL	UCEC
TCGA-GV-A40E	CISPLATIN, GEMCITABINE	BLCA
TCGA-09-1669	CARBOPLATIN, PACLITAXEL	OV
TCGA-09-1664	CARBOPLATIN, DOCETAXEL	OV
TCGA-BH-A8G0	DOCETAXEL, CYCLOPHOSPHAMIDE	BRCA
TCGA-13-1510	PACLITAXEL, CARBOPLATIN	OV
TCGA-QF-A5YS	CARBOPLATIN, PACLITAXEL	UCEC
TCGA-24-1417	PACLITAXEL, CARBOPLATIN	OV
TCGA-23-1120	CISPLATIN, PACLITAXEL	OV
TCGA-JV-A5VE	GEMCITABINE, DOCETAXEL	SARC
TCGA-86-8669	CISPLATIN, ETOPOSIDE	LUAD
TCGA-E6-A1M0	CARBOPLATIN, PACLITAXEL	UCEC
TCGA-AP-A0LL	MEGESTROL ACETATE, TAMOXIFEN	UCEC
TCGA-FD-A5BS	GEMCITABINE, CISPLATIN	BLCA
TCGA-AP-A0LI	PACLITAXEL, CARBOPLATIN	UCEC
TCGA-66-2792	CARBOPLATIN, VINORELBINE	LUSC
TCGA-44-7670	CISPLATIN, DOCETAXEL	LUAD
TCGA-BR-6710	LEUCOVORIN, FLUOROURACIL	STAD
TCGA-13-1501	CARBOPLATIN, PACLITAXEL	OV
TCGA-ZN-A9VV	CARBOPLATIN, PEMETREXED	MESO
TCGA-96-A4JK	GEMCITABINE, CISPLATIN	LUSC
TCGA-38-6178	CARBOPLATIN, PACLITAXEL	LUAD
TCGA-BK-A0CA	CARBOPLATIN, DOCETAXEL	UCEC
TCGA-BK-A0CC	CARBOPLATIN, PACLITAXEL	UCEC
TCGA-CR-6491	CARBOPLATIN, DOCETAXEL	HNSC
TCGA-CR-6493	PACLITAXEL, CARBOPLATIN	HNSC
TCGA-LN-A4MR	CAPECITABINE, CISPLATIN	ESCA
TCGA-LN-A4MQ	CAPECITABINE, CISPLATIN	ESCA
TCGA-BA-4076	CISPLATIN, FLUOROURACIL	HNSC
TCGA-24-2029	PACLITAXEL, CARBOPLATIN	OV
TCGA-D1-A175	PACLITAXEL, CARBOPLATIN	UCEC
TCGA-D1-A17D	PACLITAXEL, CARBOPLATIN	UCEC
TCGA-D1-A1NU	PACLITAXEL, CARBOPLATIN	UCEC
TCGA-EY-A1GV	CARBOPLATIN, PACLITAXEL	UCEC
TCGA-EY-A1GQ	PACLITAXEL, CARBOPLATIN	UCEC
TCGA-DK-A3WY	GEMCITABINE, CISPLATIN	BLCA
TCGA-DK-A3WX	GEMCITABINE, CISPLATIN	BLCA
TCGA-CR-6470	PACLITAXEL, CARBOPLATIN	HNSC
TCGA-92-8063	PACLITAXEL, CARBOPLATIN	LUSC
TCGA-B5-A1MY	PACLITAXEL, CARBOPLATIN	UCEC
TCGA-13-0900	PACILTAXAL, CARBOPLATIN	OV
TCGA-62-8394	CARBOPLATIN, GEMCITABINE	LUAD
TCGA-BT-A42E	CARBOPLATIN, GEMCITABINE	BLCA
TCGA-FI-A2D5	CARBOPLATIN, PACLITAXEL	UCEC
TCGA-86-A4P8	CISPLATIN, PEMETREXED	LUAD
TCGA-CN-5359	PANITUMUMAB, CISPLATIN	HNSC
TCGA-24-1427	CARBOPLATIN, PACLITAXEL	OV
TCGA-43-6647	PACLITAXEL, CARBOPLATIN	LUSC
TCGA-J1-A4AH	CISPLATIN, GEMCITABINE	LUSC
TCGA-13-1509	PACLITAXEL, CARBOPLATIN	OV
TCGA-N5-A59F	CARBOPLATIN, PACLITAXEL	UCS
TCGA-FI-A2D4	CARBOPLATIN, PACLITAXEL	UCEC
TCGA-34-5927	CARBOPLATIN, PACLITAXEL	LUSC
TCGA-61-2088	DOCETAXEL, CARBOPLATIN	OV
TCGA-BT-A20N	GEMCITABINE, CISPLATIN	BLCA
TCGA-24-1850	CARBOPLATIN, DOCETAXEL	OV
TCGA-HZ-8001	CAPECITABINE, GEMCITABINE	PAAD
