# Supplementary material for: Five-Feature Model for Developing the Classifier for Synergistic vs. Antagonistic Drug Combinations Built by XGBoost
Source: Front Genet. 2019 Jul 9;10:600. doi: 10.3389/fgene.2019.00600 (PMC6629777; doi:10.3389/fgene.2019.00600)
Supplement: TABLE S5 — Key hyperparameters used in different models. [file Table_5.XLSX]

## Sheet: Sheet1
Supplementary Table S5. Key hyperparameters used in different models.
Model	Hyperparameters and corresponding values
XGBoost	learning_rate=0.1, max_depth=3, gamma=0, base_score=0.5
LR	max_iter=100, multi_class='ovr', penalty='l2'
NB	priors=None
RF	max_features='auto', min_samples_leaf=1, min_samples_split=2, n_estimators=10
