# Supplementary material for: Five-Feature Model for Developing the Classifier for Synergistic vs. Antagonistic Drug Combinations Built by XGBoost
Source: Front Genet. 2019 Jul 9;10:600. doi: 10.3389/fgene.2019.00600 (PMC6629777; doi:10.3389/fgene.2019.00600)
Supplement: TABLE S6 — Features and real effectiveness used in the training set and validation set-1. [file Table_6.XLSX]

## Sheet: Sheet1
Supplementary Table S6. Features and real effectiveness used in the training set and validation set-1.
The column “judge” represents the real classification of the drug pair. “1” represents a synergistic drug pair while “0” represents an antagonistic drug pair. The column "anta" means the probability for being an antagonistic drug pair and "syn" means the probabibility for being an synergistic drug pair predicted by the five-feature XGBoost model.
drug1	drug2	Disease Intersection Degree	Adverse Drug Reaction Intersection Degree	The Similarity of Mode of Action	Biological Process Similarity	Separation Score	judge	anta	syn	Dataset
DOPAMINE	HALOPERIDOL	0	0.0558659	0	0.836	-0.172014	0	0.874491	0.125509	training set
BORTEZOMIB	IBRUTINIB	0.0344828	0.112179	1	0.583	0.94875	0	0.811514	0.188486	training set
OMEPRAZOLE	PANTOPRAZOLE	0.142857	0.309469	1	0.785	-1.27778	0	0.64148	0.35852	training set
OLANZAPINE	SCOPOLAMINE	0	0.101392	1	0.631	0.183442	0	0.0602017	0.939798	training set
BETAHISTINE	OLANZAPINE	0	0.0740741	0	0.44	-0.124012	0	0.340074	0.659926	training set
DOPAMINE	METOCLOPRAMIDE	0	0.0676692	-0.333333	0.801	-0.354167	0	0.83733	0.16267	training set
AMPHETAMINE	PHENCYCLIDINE	0	0.103774	1	0.477	0.597222	0	0.169033	0.830967	training set
CITALOPRAM	OLANZAPINE	0	0.40591	1	0.752	0.25863	0	0.980847	0.0191527	training set
DOPAMINE	OLAaNZAPINE	0	0.026694	-0.272727	0.803	-0.0725108	0	0.910882	0.0891176	training set
AZACITIDINE	DECITABINE	0.136364	0.458065	1	0.741	-0.666667	0	0.477045	0.522955	training set
DEXAMETHASONE	PACLITAXEL	0	0.165187	1	0.582	0.21149	0	0.983638	0.0163622	training set
ATROPINE	DARIFENACIN	0	0.155378	1	0.707	-1	0	0.343308	0.656692	training set
APOMORPHINE	FLUPHENAZINE	0	0.0857143	0.2	0.826	-0.285096	0	0.658907	0.341093	training set
FLUPHENAZINE	HALOPERIDOL	0.1	0.224299	1	0.852	-0.594318	0	0.597781	0.402219	training set
CALCIUM	CARVEDILOL	0	0.0746269	-1	0.7	0.282577	0	0.539117	0.460883	training set
BUSPIRONE	DOPAMINE	0	0.0392157	-0.333333	0.769	0.333333	0	0.801027	0.198973	training set
CALCIUM	NICARDIPINE	0	0.130769	-1	0.737	0.10873	0	0.249553	0.750447	training set
ITRACONAZOLE	KETOCONAZOLE	0.0714286	0.265957	1	0.536	-0.833333	0	0.0636966	0.936303	training set
CLOZAPINE	DOPAMINE	0	0.0364238	-0.111111	0.818	-0.0603318	0	0.867262	0.132738	training set
KETAMINE	MEMANTINE	0	0.0393873	0.454545	0.869	-0.34026	0	0.215143	0.784857	training set
CLONIDINE	PROCAINAMIDE	0	0.129707	1	0.462	0.944444	0	0.9196	0.0803996	training set
CLOMIPRAMINE	TRIMIPRAMINE	0	0.184855	0.777778	0.757	-0.625	0	0.279492	0.720508	training set
MORPHINE	NALTREXONE	0.0909091	0.256757	0	0.715	-0.553571	0	0.18068	0.81932	training set
DOPAMINE	MELATONIN	0	0.0463576	0	0.608	0.124242	0	0.600991	0.399009	training set
AMPHETAMINE	APOMORPHINE	0	0.157895	1	0.87	-0.18006	0	0.0762533	0.923747	training set
HALOPERIDOL	ZUCLOPENTHIXOL	0.0833333	0.414343	1	0.846	-0.440152	0	0.0650789	0.934921	training set
CODEINE	MORPHINE	0	0.277603	-1	0.867	-1	0	0.432062	0.567938	training set
DOPAMINE	ESTRADIOL	0	0.0195652	-1	0.608	0.916667	0	0.707295	0.292705	training set
CLONIDINE	NALOXONE	0	0.146226	1	0.608	0.333333	0	0.84495	0.15505	training set
OXYTOCIN	VASOPRESSIN	0	0.133333	-1	0.999	-1.11389	0	0.831745	0.168255	training set
CAFFEINE	TRAMADOL	0	0.060559	0.5	0.667	0.23079	1	0.0844985	0.915502	training set
BORTEZOMIB	LAPATINIB	0	0.0984127	1	0.684	0.737269	1	0.404949	0.595051	training set
FLUTICASONE PROPIONATE	SALMETEROL	0.2	0.245763	1	0.507	0.47619	1	0.982123	0.0178765	training set
DOXYCYCLINE	TETRACYCLINE	0	0.233333	1	0.657	-1.2	1	0.384974	0.615026	training set
CIPROFLOXACIN	DOXYCYCLINE	0	0.159933	1	0.382	0.333333	1	0.259839	0.740161	training set
LIDOCAINE	METHADONE	0	0.195556	0.5	0.724	-0.120833	1	0.0311247	0.968875	training set
METHADONE	MORPHINE	0.111111	0.277778	-0.6	0.829	-0.42563	1	0.203149	0.796851	training set
GEFITINIB	LAPATINIB	0	0.242236	1	0.824	-0.350713	1	0.0663122	0.933688	training set
AMANTADINE	FLUOXETINE	0	0.164103	1	0.552	-0.119048	1	0.068452	0.931548	training set
RAPAMYCIN	SORAFENIB	0.0526316	0.209677	1	0.705	0.0387931	1	0.0108528	0.989147	training set
BORTEZOMIB	SORAFENIB	0.0909091	0.169054	1	0.708	0.402024	1	0.0675798	0.93242	training set
HEPARIN	PACLITAXEL	0	0.0682819	1	0.677	0.416035	1	0.0404797	0.95952	training set
ERLOTINIB	GEFITINIB	0	0.330144	1	0.907	-0.636364	1	0.881826	0.118174	training set
LOSARTAN	SIMVASTATIN	0	0.314741	1	0.601	-0.453571	1	0.0533861	0.946614	training set
EVEROLIMUS	PACLITAXEL	0	0.295282	1	0.753	0.2237	1	0.207933	0.792067	training set
IMATINIB	SIROLIMUS	0	0.326214	1	0.741	-0.227778	1	0.0294253	0.970575	training set
ARSENIC TRIOXIDE	BORTEZOMIB	0	0.216134	-0.428571	0.694	0.182926	1	0.0617975	0.938202	training set
LENALIDOMIDE	SIMVASTATIN	0	0.160072	1	0.559	0.336111	1	0.0994104	0.90059	training set
GEFITINIB	LOVASTATIN	0	0.143519	1	0.65	0.0781385	1	0.124178	0.875822	training set
ATORVASTATIN	CELECOXIB	0	0.311927	1	0.596	0.4	1	0.0366446	0.963355	training set
FLUTICASONE PROPIONATE	PIMECROLIMUS	0	0.224299	0	0.498	0.642857	1	0.0775343	0.922466	training set
GEFITINIB	RAPAMYCIN	0.0555556	0.182768	1	0.711	-0.0194805	1	0.0303812	0.969619	training set
KETOPROFEN	PARACETAMOL	0.0666667	0.219081	1	0.742	-0.766667	1	0.833001	0.166999	training set
DESIPRAMINE	FLUOXETINE	0	0.151042	1	0.752	-0.445887	1	0.54597	0.45403	training set
DICLOFENAC	GABAPENTIN	0	0.373529	1	0.57	0.335227	1	0.0415056	0.958494	training set
GEMCITABINE	PEMETREXED	0	0.257028	1	0.75	-0.194805	1	0.0361833	0.963817	training set
CELECOXIB	IMATINIB	0	0.335878	1	0.729	0.383333	1	0.0735891	0.926411	training set
CLOZAPINE	LAMOTRIGINE	0	0.271318	1	0.88	0.833893	1	0.172235	0.827765	training set
EPINEPHRINE	VASOPRESSIN	0.047619	0.07	0	0.487	0.184091	1	0.62922	0.37078	training set
CLADRIBINE	GEMCITABINE	0	0.284247	1	0.589	0.227189	1	0.0772411	0.922759	training set
LOVASTATIN	TROGLITAZONE	0	0.117647	1	0.666	-0.42076	1	0.093826	0.906174	training set
AMANTADINE	IMIPRAMINE	0	0.289362	1	0.765	-0.268148	1	0.0455144	0.954486	training set
RIFABUTIN	RIFAMPICIN	0	0.213836	1	0.635	0.585714	1	0.0199507	0.980049	training set
ETOPOSIDE	TAMOXIFEN	0.111111	0.194268	1	0.599	0.0793056	1	0.0245212	0.975479	training set
HEPARIN	TIROFIBAN	0.0833333	0.2	1	0.612	0.302885	1	0.0475247	0.952475	training set
DEXMEDETOMIDINE	MEPERIDINE	0	0.127168	0.6	0.578	0.0357143	1	0.11165	0.88835	training set
KETAMINE	MORPHINE	0.0909091	0.0686275	-0.2	0.728	-0.255844	1	0.749274	0.250726	training set
EPINEPHRINE	NITROPRUSSIDE	0	0.0792079	1	0.471	0.716783	1	0.318439	0.681561	training set
ALENDRONATE	NAPROXEN	0	0.147208	1	0.377	0.309524	1	0.366884	0.633116	training set
COCAINE	NICOTINE	0	0.0368421	1	0.789	0.25602	1	0.526361	0.473639	training set
CLADRIBINE	FLUDARABINE	0.0666667	0.275362	1	0.835	-0.504762	1	0.250384	0.749616	training set
DEXAMETHASONE	ZOLEDRONATE	0	0.167095	1	0.62	-0.00204248	1	0.120716	0.879284	training set
LITHIUM	PAROXETINE	0.0952381	0.122781	0	0.61	0.166054	1	0.286659	0.713341	training set
DICLOFENAC	MISOPROSTOL	0	0.171053	1	0.442	0.981061	1	0.0916831	0.908317	training set
MELATONIN	TAMOXIFEN	0.0344828	0.144695	1	0.689	-0.0716346	1	0.104294	0.895706	training set
NITRIC OXIDE	PENTOXIFYLLINE	0	0.0787402	1	0.441	0.4875	1	0.213962	0.786038	training set
CYCLOSPORIN A	RAPAMYCIN	0	0.355556	1	0.5	0.125	1	0.0237525	0.976247	training set
PROGESTERONE	VERAPAMIL	0	0.184896	0.833333	0.686	0.324713	1	0.0510998	0.9489	training set
ASPIRIN	METOCLOPRAMIDE	0	0.127072	0.333333	0.574	0.0964286	1	0.202311	0.797689	training set
COCAINE	LIDOCAINE	0	0.0384615	1	0.75	-0.495238	1	0.212969	0.787031	training set
IBUPROFEN	MICONAZOLE	0	0.121547	0.636364	0.609	0.0859477	1	0.128007	0.871993	training set
DEXAMETHASONE	RAPAMYCIN	0	0.173077	1	0.557	0.1875	1	0.0257226	0.974277	training set
DILTIAZEM	DOPAMINE	0	0.0348837	1	0.538	0.715152	1	0.168732	0.831268	training set
MECAMYLAMINE	NICOTINE	0	0.06	0.5	0.757	0.16342	1	0.3994	0.6006	training set
ILOPROST	VERAPAMIL	0	0.139665	0.466667	0.621	0.468123	1	0.439084	0.560916	training set
APROTININ	TRANEXAMIC ACID	0	0.20904	1	0.864	-0.291667	1	0.0954369	0.904563	training set
DILTIAZEM	LITHIUM	0	0.152439	1	0.559	0.154248	1	0.104798	0.895202	training set
IMIPRAMINE	MORPHINE	0.0454545	0.236074	-1	0.671	0.0764286	1	0.0119685	0.988031	training set
ETOPOSIDE	VINCRISTINE	0	0.2287	1	0.576	0.100292	1	0.00641108	0.993589	training set
CAFFEINE	METHAMPHETAMINE	0	0.0533333	1	0.681	0.490388	1	0.048104	0.951896	training set
ACTH	CORTICOTROPIN	0.666667	1	-1	0.839	0	1	0.45116	0.54884	training set
PROGESTERONE	THEOPHYLLINE	0	0.0894309	0.5	0.685	0.206486	1	0.191148	0.808852	training set
CHLORPROPAMIDE	GLUCAGON	0	0.0666667	1	0.496	0.533333	1	0.0936339	0.906366	training set
CYCLOSPORIN A	ETOPOSIDE	0	0.212195	1	0.513	0.269841	1	0.0328592	0.967141	training set
CITALOPRAM	DESIPRAMINE	0.0952381	0.17316	1	0.785	-0.328383	1	0.117463	0.882537	training set
ASPIRIN	NAPROXEN	0.0612245	0.150259	0.666667	0.454	0.00897436	1	0.0675692	0.932431	training set
ACETAMINOPHEN	KETOPROFEN	0.0588235	0.219081	1	0.703	-0.138889	1	0.00922907	0.990771	training set
BORTEZOMIB	ETOPOSIDE	0	0.161145	1	0.546	0.348867	1	0.0891283	0.910872	training set
CLONIDINE	DEXMEDETOMIDINE	0	0.120155	-1	0.882	-0.333333	1	0.932493	0.0675074	training set
CARBAMAZEPINE	GABAPENTIN	0.0909091	0.282511	1	0.544	0.285714	1	0.0253823	0.974618	training set
LEVETIRACETAM	TOPIRAMATE	0.0769231	0.248288	1	0.647	-0.420455	1	0.0114049	0.988595	training set
GABAPENTIN	OXCARBAZEPINE	0	0.340909	1	0.507	0.0833333	1	0.0124053	0.987595	training set
LAMOTRIGINE	TOPIRAMATE	0.117647	0.368741	0.333333	0.604	0.0454545	1	0.0505769	0.949423	training set
IMATINIB	RAPAMYCIN	0	0.326214	1	0.692	-0.0888889	1	0.00822591	0.991774	training set
BORTEZOMIB	VORINOSTAT	0	0.0736677	1	0.616	0.618211	1	0.176316	0.823684	training set
IMATINIB	VORINOSTAT	0	0.122016	1	0.601	0.677622	1	0.621952	0.378048	training set
LAMIVUDINE	ZIDOVUDINE	0.166667	0.546154	1	0.553	-1.1	1	0.658684	0.341316	training set
ACETAMINOPHEN	OXYCODONE	0	0.262211	0	0.689	0.201515	1	0.0586353	0.941365	training set
ILOPROST	SILDENAFIL	0.5	0.130556	1	0.531	0.35	1	0.202753	0.797247	training set
FENOFIBRATE	SIMVASTATIN	0	0.232558	0.5	0.7	0.125641	1	0.0240344	0.975966	training set
ACETAMINOPHEN	TRAMADOL	0.125	0.173661	0.333333	0.672	0.174242	1	0.0163193	0.983681	training set
ACETAMINOPHEN	DICLOFENAC	0	0.245322	1	0.71	-0.173351	1	0.0178473	0.982153	training set
ABACAVIR	LAMIVUDINE	0	0.436441	1	0.25	0.0416667	1	0.0481507	0.951849	training set
GLIPIZIDE	METFORMIN	0.0714286	0.262887	0	0.777	-0.41746	1	0.188309	0.811691	training set
DICLOFENAC	PARACETAMOL	0	0.245322	1	0.693	0.618881	1	0.0140585	0.985941	training set
ACTH	CALCIUM	0	0.09	-1	0.459	0.914286	0	0.940131	0.0598693	validation set
TEMAZEPAM	ZOPICLONE	1	0.238095	-1	0.964	-0.657895	0	0.756319	0.243681	validation set
BEPRIDIL	CALCIUM	0	0.161616	-1	0.711	-0.326515	0	0.490687	0.509313	validation set
DEXAMETHASONE	INDOMETHACIN	0.0357143	0.175487	1	0.595	-0.0875	0	0.0483349	0.951665	validation set
CALCIUM	FLAVOXATE	0	0.0727273	-1	0.445	0.45	0	0.785262	0.214738	validation set
ACEBUTOLOL	ISOPRENALINE	0	0.0965517	-1	0.569	-0.0714286	0	0.845984	0.154016	validation set
APOMORPHINE	HALOPERIDOL	0	0.139896	0.111111	0.885	-0.397279	0	0.610175	0.389825	validation set
NALOXONE	NALTREXONE	0	0.151079	1	0.708	-0.591667	0	0.731702	0.268298	validation set
CALCIUM	VERAPAMIL	0	0.1125	-1	0.661	0.0311229	0	0.521888	0.478112	validation set
CALCIUM	NIFEDIPINE	0	0.087108	-1	0.727	0.014882	0	0.89788	0.10212	validation set
DOPAMINE	PHENTOLAMINE	0	0.122807	-1	0.611	0.444444	0	0.221473	0.778527	validation set
ATROPINE	CARBACHOL	0	0.0657277	0	0.785	-0.893939	0	0.948604	0.0513959	validation set
CARBAMAZEPINE	LAMOTRIGINE	0.153846	0.313433	1	0.671	0.524351	0	0.00655228	0.993448	validation set
LAMOTRIGINE	OXCARBAZEPINE	0.0909091	0.360324	1	0.467	0.554113	0	0.028353	0.971647	validation set
AMINOPHYLLINE	THEOPHYLLINE	0.2	0.6	0.5	0.735	-0.31746	0	0.124422	0.875578	validation set
BUPRENORPHINE	NALOXONE	0.142857	0.144578	0.428571	0.707	-0.611111	0	0.752868	0.247132	validation set
DICLOFENAC	QUINIDINE	0	0.126147	1	0.65	0.352437	1	0.189392	0.810608	validation set
METFORMIN	NELFINAVIR	0	0.239631	0	0.651	-0.479798	1	0.0166879	0.983312	validation set
MELATONIN	SORAFENIB	0	0.211679	1	0.673	0.383024	1	0.0073452	0.992655	validation set
ATROPINE	DICLOFENAC	0	0.166987	1	0.553	1.08523	1	0.0432545	0.956746	validation set
MEFLOQUINE	PACLITAXEL	0	0.185859	1	0.439	0.165598	1	0.0104973	0.989503	validation set
CELECOXIB	METFORMIN	0	0.17233	0.2	0.684	0.403704	1	0.0325798	0.96742	validation set
ACAMPROSATE	ESCITALOPRAM	0.111111	0.236979	1	0.584	0.217857	1	0.0516254	0.948375	validation set
GABAPENTIN	TRAMADOL	0	0.340351	0.6	0.665	-0.159091	1	0.00849974	0.9915	validation set
GEFITINIB	METFORMIN	0	0.167401	0.428571	0.655	0.270202	1	0.0504821	0.949518	validation set
AZACITIDINE	ROMIDEPSIN	0.0434783	0.169742	1	0.516	0.430736	1	0.0101126	0.989887	validation set
GABAPENTIN	MORPHINE	0	0.263158	0.5	0.6	-0.178571	1	0.0182639	0.981736	validation set
CARBAMAZEPINE	MORPHINE	0.1	0.264	1	0.613	0.0714286	1	0.00878429	0.991216	validation set
MIDAZOLAM	PROPOFOL	0.222222	0.249147	-1	0.778	-0.0166667	1	0.0318691	0.968131	validation set
IMATINIB	SORAFENIB	0	0.291375	1	0.829	0.00924765	1	0.0549393	0.945061	validation set
KETAMINE	LITHIUM	0	0.113333	0.5	0.665	0.201471	1	0.41943	0.58057	validation set
LAPATINIB	TRAMETINIB	0	0.293413	1	0.739	0.282977	1	0.0705825	0.929418	validation set
AMLODIPINE	PERINDOPRIL	0.0666667	0.25	1	0.47	1.14444	1	0.017138	0.982862	validation set
ERLOTINIB	SUNITINIB	0	0.250653	1	0.715	-0.0814394	1	0.0253463	0.974654	validation set
DEXAMETHASONE	POMALIDOMIDE	0	0.114094	1	0.56	0.00568182	1	0.271643	0.728357	validation set
METFORMIN	SORAFENIB	0	0.199288	0.733333	0.648	0.314378	1	0.0163356	0.983664	validation set
GEFITINIB	TEMSIROLIMUS	0.0526316	0.244094	1	0.803	-0.00538278	1	0.0271376	0.972862	validation set
DASATINIB	FULVESTRANT	0	0.159509	1	0.431	0.842105	1	0.333834	0.666166	validation set
ATORVASTATIN	RAPAMYCIN	0	0.261364	1	0.537	0.122222	1	0.00845015	0.99155	validation set
PACLITAXEL	RAPAMYCIN	0	0.274707	1	0.645	0.165598	1	0.0100406	0.989959	validation set
METFORMIN	ROSIGLITAZONE	0.0625	0.167568	-1	0.768	-0.138889	1	0.049701	0.950299	validation set
RAPAMYCIN	SUNITINIB	0	0.231638	1	0.706	-0.0559211	1	0.0229559	0.977044	validation set
CELECOXIB	SORAFENIB	0	0.243119	1	0.747	0.415595	1	0.0298027	0.970197	validation set
LOSARTAN	PIOGLITAZONE	0	0.18677	-1	0.564	-0.125	1	0.00696164	0.993038	validation set
OLANZAPINE	SIMVASTATIN	0	0.148423	1	0.628	0.368098	1	0.139892	0.860108	validation set
MELATONIN	MEMANTINE	0	0.168016	1	0.618	0.0613445	1	0.0236127	0.976387	validation set
BORTEZOMIB	SUNITINIB	0	0.228869	1	0.668	0.6875	1	0.00800151	0.991999	validation set
NEVIRAPINE	ZIDOVUDINE	0.2	0.24898	1	0.476	0.0178571	1	0.0065285	0.993471	validation set
MORPHINE	OXYCODONE	0	0.56658	-1	0.85	-0.878571	1	0.750303	0.249697	validation set
PACLITAXEL	SORAFENIB	0	0.258964	1	0.746	0.117853	1	0.0414122	0.958588	validation set
NAPROXEN	SUMATRIPTAN	0	0.245928	1	0.439	0.720513	1	0.0132417	0.986758	validation set
CLOFARABINE	GEMCITABINE	0	0.288732	1	0.642	0.144286	1	0.0100406	0.989959	validation set
FENTANYL	MORPHINE	0.125	0.333333	-1	0.819	-0.678571	1	0.761482	0.238518	validation set
PROGESTERONE	TAMOXIFEN	0	0.257009	0.333333	0.758	-0.226142	1	0.055596	0.944404	validation set
LAPATINIB	RAPAMYCIN	0	0.148997	1	0.686	-0.583333	1	0.262084	0.737916	validation set
BOSUTINIB	DASATINIB	0.0714286	0.23565	1	0.831	-0.303419	1	0.0271695	0.972831	validation set
ALBENDAZOLE	PACLITAXEL	0	0.0613636	1	0.398	0.0886752	1	0.0893726	0.910627	validation set
OXYCODONE	PARACETAMOL	0	0.262211	0	0.603	1.22857	1	0.0846742	0.915326	validation set
