# Supplementary material for: Five-Feature Model for Developing the Classifier for Synergistic vs. Antagonistic Drug Combinations Built by XGBoost
Source: Front Genet. 2019 Jul 9;10:600. doi: 10.3389/fgene.2019.00600 (PMC6629777; doi:10.3389/fgene.2019.00600)
Supplement: TABLE S7 — Features, real effect, and predicted effect of 61 drug pairs from TCGA based on the five-feature XGBoost model. [file Table_7.XLSX]

## Sheet: Sheet1
Supplementary Table S7. Features, real effect, and predicted effect of 61 drug pairs from TCGA based on the five-feature XGBoost model.
The column “judge” represents the real classification of the drug pair. “1” represents a synergistic drug pair while “0” represents an antagonistic drug pair. The column “class” represents the predicted classification of the drug pair. The column "anta" means the probability for being an antagonistic drug pair and "syn" means the probabibility for being an synergistic drug pair predicted by the f…
drug1	drug2	Disease Intersection Degree	Adverse Drug Reaction Intersection Degree	The Similarity of Mode of Action	Biological Process Similarity	Separation Score	judge	class	anta	syn
VINORELBINE TARTRATE	CISPLATIN		0.264591	1			1	1	0.1378	0.8622
CISPLATIN	ALOXI		0.105528				1	0	0.83173	0.16827
BICALUTAMIDE	LEUPROLIDE		0.300771		0.449	3	1	1	0.045805	0.954195
ETOPOSIDE	CISPLATIN		0.271255		0.629	1.71795	1	1	0.036472	0.963528
IFOSFAMIDE	CARBOPLATIN	0	0.225627		0.604	1.64	1	1	0.084674	0.915326
IFOSFAMIDE	CISPLATIN		0.235602		0.65	1.70588	1	1	0.028045	0.971955
ETOPOSIDE	PACLITAXEL	0	0.255864		0.643	1.52174	1	1	0.028045	0.971955
GOSERELIN	BICALUTAMIDE		0.366667		0.531	3	1	1	0.117066	0.882934
CAPECITABINE	TEMOZOLOMIDE	0	0.287234		0.39	2.14286	1	1	0.045805	0.954195
IFOSFAMIDE	DOXORUBICIN	0.107143	0.259317		0.552	1.66667	1	1	0.016444	0.983556
CAPECITABINE	GEMCITABINE	0	0.205725		0.564	1.88462	1	1	0.027431	0.972569
IRINOTECAN	CARMUSTINE	0	0.204082		0.43	1.88889	1	1	0.045805	0.954195
ETOPOSIDE	CARBOPLATIN	0	0.293578		0.672	1.6	1	1	0.028045	0.971955
PACLITAXEL	GEMCITABINE	0	0.237624		0.665	1.4386	1	1	0.028045	0.971955
DOCETAXEL	GEMCITABINE	0	0.307278		0.685	1.66071	1	1	0.028045	0.971955
PEMETREXED	CISPLATIN		0.212766		0.667	1.65	1	1	0.028045	0.971955
IRINOTECAN	CISPLATIN		0.21223		0.679	1.79245	1	1	0.028045	0.971955
CYCLOPHOSPHAMIDE	DOCETAXEL	0	0.285714		0.689	1.48276	1	1	0.028045	0.971955
CYCLOPHOSPHAMIDE	CARBOPLATIN	0.0344828	0.205962		0.654	1.46512	1	1	0.021443	0.978557
CISPLATIN	GEMCITABINE		0.263538	1	0.685	1.84	1	1	0.019612	0.980388
CAPECITABINE	OXALIPLATIN	0	0.337308		0.664	1.33333	1	1	0.035053	0.964947
PEMETREXED	CARBOPLATIN	0.111111	0.277778		0.667	1.32258	1	1	0.016816	0.983184
OXALIPLATIN	GEMCITABINE	0	0.252551		0.705	1.6129	1	1	0.063627	0.936373
DOXORUBICIN	BCG		0.0898662				1	0	0.919098	0.080902
VINORELBINE	CARBOPLATIN	0.111111	0.344037		0.681	1.11538	1	1	0.024645	0.975355
CARBOPLATIN	GEMCITABINE	0	0.319502	1	0.706	1.2439	1	1	0.039776	0.960224
AXITINIB	IPILIMUMAB	0		1	0.268		1	1	0.339424	0.660576
VALPROIC ACID	DEXAMETHASONE		0.168085	1	0.627	1.57576	1	1	0.062862	0.937138
FLUOROURACIL	GEMCITABINE	0	0.169381	1	0.668	1.56863	1	1	0.048645	0.951355
DOXORUBICIN	CYCLOPHOSPHAMIDE	0.0232558	0.253456		0.728	1.05797	1	1	0.05403	0.94597
SUNITINIB	KETOCONAZOLE	0	0.160305		0.545	1.88	1	1	0.313339	0.686661
OXALIPLATIN	DEXAMETHASONE	0	0.159645		0.652	1.44444	1	1	0.419829	0.580171
VINORELBINE	CISPLATIN		0.264591		0.738	1.6	1	1	0.063265	0.936735
PACLITAXEL	DENOSUMAB	0.0869565			0.448	2.31579	1	1	0.469629	0.530371
DOCETAXEL	CARBOPLATIN	0.0909091	0.244118		0.77	1.50909	1	1	0.042178	0.957822
CISPLATIN	CETUXIMAB				0.623	1.8125	1	0	0.765134	0.234866
CISPLATIN	PANITUMUMAB				0.609	1.78788	1	0	0.765134	0.234866
CAPECITABINE	BEVACIZUMAB	0			0.489	2	1	0	0.843759	0.156241
PACLITAXEL	CISPLATIN		0.206897		0.743	1.47692	1	1	0.063265	0.936735
VINBLASTINE	CISPLATIN		0.148936		0.59	1.62162	1	0	0.748351	0.251649
IRINOTECAN	CETUXIMAB	0.0625			0.655	1.97674	1	1	0.200344	0.799656
DOCETAXEL	CISPLATIN		0.206897		0.772	1.5625	1	1	0.111172	0.888828
DACARBAZINE	CARBOPLATIN	0	0.210191		0.304	1.86957	1	1	0.045805	0.954195
DOXORUBICIN	CISPLATIN		0.183124		0.715	1.56	1	1	0.197875	0.802125
DOCETAXEL	CETUXIMAB	0.0666667			0.674	1.68519	1	1	0.200344	0.799656
CISPLATIN	FLUOROURACIL		0.179211		0.738	1.35593	1	1	0.18135	0.81865
PLATINUM	GEMCITABINE				0.674	1.63333	1	0	0.700667	0.299333
TAMOXIFEN	MEGESTROL ACETATE	0.1	0.11336		0.432	1.59091	1	0	0.651785	0.348215
DABRAFENIB	TRAMETINIB	0.142857	0.751479		0.734	1.29412	1	1	0.18696	0.81304
FLUOROURACIL	CARBOPLATIN	0	0.173913		0.736	1.36	1	1	0.209521	0.790479
TOREMIFENE	LOMUSTINE	0	0.078125	1	0.174		1	1	0.339424	0.660576
INTERFERON ALFACON-1	SORAFENIB	0			0.306	2.06452	1	0	0.892159	0.107841
PACLITAXEL	TRASTUZUMAB	0			0.726	1.45098	1	0	0.825741	0.174259
DACARBAZINE	VINCRISTINE	0.0666667	0.187097	0	0.382	1.69231	1	1	0.017226	0.982774
PACLITAXEL	CETUXIMAB	0		1	0.738	1.36364	1	1	0.063688	0.936312
PACLITAXEL	DOXORUBICIN	0	0.369501	0	0.808	1.32927	1	1	0.278797	0.721203
CAPECITABINE	CISPLATIN		0.164557	-1	0.471	2.05882	1	1	0.498569	0.501431
IRINOTECAN	BEVACIZUMAB	0			0.807	1.86957	1	0	0.878871	0.121129
LEUCOVORIN	FLUOROURACIL	0	0.127072		0.798	1.02222	1	0	0.726368	0.273632
PACLITAXEL	CARBOPLATIN	0	0.221258		0.868	0.910714	1	1	0.106708	0.893292
TEMOZOLOMIDE	BEVACIZUMAB	0		-1	0.389	2.20833	1	0	0.892159	0.107841
