# Supplementary material for: Five-Feature Model for Developing the Classifier for Synergistic vs. Antagonistic Drug Combinations Built by XGBoost
Source: Front Genet. 2019 Jul 9;10:600. doi: 10.3389/fgene.2019.00600 (PMC6629777; doi:10.3389/fgene.2019.00600)
Supplement: TABLE S8 — The values of F1 score in CV and IV. [file Table_8.XLSX]

## Sheet: Sheet1
Supplementary Table S8. The values of F1 score in CV and IV.
Model	CV	IV
XGBoost	0.880104	0.909091
LR	0.844688	0.850575
NB	0.840456	0.847059
RF	0.828435	0.875
